# Supplementary material for: Transcriptome analysis of a social caterpillar, Drepana arcuata: De novo assembly, functional annotation and developmental analysis
Source: PLoS One. 2020 Jun 22;15(6):e0234903. doi: 10.1371/journal.pone.0234903 (PMC7307738; doi:10.1371/journal.pone.0234903)
Supplement: S1 File — (ZIP) [file pone.0234903.s010.zip]

Archive with 3 entries (2 files):
- S1 File T1.txt
- __MACOSX/
- __MACOSX/._S1 File T1.txt
