# Supplementary material for: Transcriptome analysis of a social caterpillar, Drepana arcuata: De novo assembly, functional annotation and developmental analysis
Source: PLoS One. 2020 Jun 22;15(6):e0234903. doi: 10.1371/journal.pone.0234903 (PMC7307738; doi:10.1371/journal.pone.0234903)
Supplement: S2 File — (TXT) [file pone.0234903.s011.txt]

sampleA	sampleB	logFC	logCPM	PValue	FDR	rsem_Early_E1	rsem_Early_E2_new	rsem_Early_E3	rsem_Late_L1	rsem_Late_L2	rsem_Late_L3
TRINITY_DN21660_c3_g1_i1	Early_instar	Late_instar	15.5829968389168	6.86295358378148	8.99717667692491e-64	4.76058612329451e-59	37.421	50.730	47.109	0.000	0.000	0.000
TRINITY_DN20475_c2_g3_i3	Early_instar	Late_instar	-12.6919595289521	7.41028987512471	4.36412835996159e-60	1.15457379891144e-55	0.021	0.000	0.000	97.603	98.290	59.581
TRINITY_DN21441_c8_g1_i4	Early_instar	Late_instar	-11.8575007256485	7.08065871048736	1.43661423539528e-51	2.53380441410784e-47	0.186	1.189	0.000	1303.567	872.019	1246.207
TRINITY_DN20251_c1_g2_i3	Early_instar	Late_instar	-10.2080899856337	6.64492688038708	2.62152842506698e-51	3.46775780067861e-47	0.021	0.064	0.021	33.339	34.839	39.021
TRINITY_DN21441_c8_g6_i1	Early_instar	Late_instar	-12.0063169842963	8.37337470546452	6.76295765050694e-51	5.96981749163957e-47	0.165	2.143	0.300	2420.999	2126.618	2951.959
TRINITY_DN21922_c0_g1_i1	Early_instar	Late_instar	-14.3911565223282	5.67253802986914	6.76952391703913e-51	5.96981749163957e-47	0.000	0.000	0.000	4.648	4.991	4.778
TRINITY_DN21441_c10_g1_i1	Early_instar	Late_instar	-12.0400845043196	6.99969479240853	3.92600848908868e-50	2.96761373106658e-46	0.124	1.532	0.000	1431.528	1069.892	1660.273
TRINITY_DN21441_c1_g1_i1	Early_instar	Late_instar	-12.6072905759852	5.81084884075656	7.72833884750648e-49	5.11152331374079e-45	0.000	0.407	0.000	547.686	395.379	513.348
TRINITY_DN21441_c6_g2_i2	Early_instar	Late_instar	-10.9710409040771	5.88864897013034	1.28841986700446e-47	7.5747635558822e-44	0.010	0.064	0.011	42.509	46.847	39.303
TRINITY_DN21441_c8_g3_i1	Early_instar	Late_instar	-11.2802382907688	5.72314089358001	1.58543191995746e-47	8.38883737487889e-44	0.103	0.257	0.000	305.277	214.312	226.310
TRINITY_DN16216_c0_g1_i3	Early_instar	Late_instar	-14.02929462611	5.3111640945883	3.32706939412284e-44	1.60038087074389e-40	0.000	0.000	0.000	10.341	10.252	6.526
TRINITY_DN17391_c5_g2_i2	Early_instar	Late_instar	-11.8146812070586	6.88701545279255	3.89015537785744e-44	1.71529917794327e-40	0.000	0.107	0.000	80.857	88.328	55.619
TRINITY_DN21441_c3_g1_i1	Early_instar	Late_instar	-11.3968558458523	6.0180729987845	6.15225837035642e-44	2.50406380686384e-40	0.000	1.693	0.000	767.043	591.717	722.361
TRINITY_DN15638_c0_g1_i12	Early_instar	Late_instar	-14.1872782086252	5.46884978093375	3.99867214499316e-43	1.51126957525627e-39	0.000	0.000	0.000	12.026	13.939	7.012
TRINITY_DN20251_c1_g2_i7	Early_instar	Late_instar	-11.4199869595116	6.04892621443973	2.00677125051253e-42	7.07881869380792e-39	0.000	0.118	0.000	60.183	34.993	53.686
TRINITY_DN21441_c8_g3_i5	Early_instar	Late_instar	-13.9378205705153	5.22009357058901	2.62764409962746e-41	8.689619037468e-38	0.000	0.000	0.000	228.897	118.253	207.402
TRINITY_DN21441_c8_g4_i1	Early_instar	Late_instar	-11.0722053437775	5.03782988292513	5.54814292827631e-41	1.72684316835856e-37	0.021	0.075	0.000	57.292	46.664	55.366
TRINITY_DN21441_c16_g1_i1	Early_instar	Late_instar	-11.1611921600657	5.75434565775697	6.00911733837613e-41	1.76641342560088e-37	0.000	0.868	0.182	586.177	324.997	581.649
TRINITY_DN20251_c1_g2_i5	Early_instar	Late_instar	-11.6362383185527	7.71518402217403	6.51826838801418e-41	1.81523482603477e-37	0.062	0.868	0.000	661.972	530.023	807.435
TRINITY_DN21067_c0_g2_i4	Early_instar	Late_instar	-8.85326596202024	6.04107185521878	2.58849330606304e-40	6.84811789052039e-37	0.444	0.900	0.375	292.251	161.663	290.873
TRINITY_DN12632_c0_g1_i1	Early_instar	Late_instar	-10.8549747575889	5.2997680041585	6.18335416009101e-40	1.55796969199398e-36	0.010	0.032	0.000	29.718	23.873	14.985
TRINITY_DN15629_c0_g1_i7	Early_instar	Late_instar	-10.3634321796603	6.70135938421796	1.03431513314806e-39	2.48762192386955e-36	0.072	0.632	0.054	306.006	236.187	213.102
TRINITY_DN15186_c1_g1_i2	Early_instar	Late_instar	-13.5583626236812	4.84136839804711	1.22546004494669e-39	2.81919747383563e-36	0.000	0.000	0.000	8.242	8.630	5.701
TRINITY_DN22418_c3_g1_i31	Early_instar	Late_instar	13.3808793422316	4.66381250728254	1.43027615810971e-39	3.15328216991255e-36	1.115	1.500	1.670	0.000	0.000	0.000
TRINITY_DN22702_c10_g3_i8	Early_instar	Late_instar	-8.46955293218764	6.9347345419143	1.49905148785982e-39	3.17271249302556e-36	0.516	0.997	0.407	276.568	131.304	250.784
TRINITY_DN21067_c0_g3_i1	Early_instar	Late_instar	-7.5762421393466	6.21996129436453	2.16228703203607e-39	4.26185707152888e-36	2.374	2.240	2.130	499.573	309.735	506.792
TRINITY_DN22702_c10_g1_i1	Early_instar	Late_instar	-7.83279603924885	7.744196969676	2.1747456329619e-39	4.26185707152888e-36	2.199	3.354	1.199	534.714	374.383	614.533
TRINITY_DN21441_c14_g1_i1	Early_instar	Late_instar	-13.3620984920116	4.64585946120904	2.87779375707376e-39	5.43820797408167e-36	0.000	0.000	0.000	262.659	215.577	226.553
TRINITY_DN16215_c0_g1_i4	Early_instar	Late_instar	-12.1277785422641	5.34410918322373	4.67637658560336e-39	8.53229096198086e-36	0.000	0.021	0.000	12.503	12.453	6.167
TRINITY_DN22107_c2_g1_i6	Early_instar	Late_instar	-13.8574062770163	5.13960603882067	1.26219482231054e-38	2.22617508126984e-35	0.000	0.000	0.000	2.973	2.626	1.311
TRINITY_DN18880_c3_g1_i2	Early_instar	Late_instar	-9.92660817139641	5.95909768635871	4.5920607729144e-38	7.8379070844015e-35	0.361	0.997	0.749	888.833	334.718	737.793
TRINITY_DN13428_c0_g1_i1	Early_instar	Late_instar	-13.2932908343179	4.57711224779636	1.11450888447489e-37	1.83683300605265e-34	0.000	0.000	0.000	26.322	24.761	18.219
TRINITY_DN13305_c0_g2_i5	Early_instar	Late_instar	-13.5569990873104	4.83996268618429	1.14559058814139e-37	1.83683300605265e-34	0.000	0.000	0.000	13.800	13.688	7.527
TRINITY_DN14284_c0_g1_i3	Early_instar	Late_instar	-11.8336661804608	4.94716859712	2.05192380721815e-37	3.19327624963314e-34	0.000	0.000	0.000	6.702	5.309	3.244
TRINITY_DN15262_c0_g1_i3	Early_instar	Late_instar	-9.43354810349991	5.03727594392072	3.06969499172258e-37	4.640677182915e-34	0.114	0.214	0.043	85.298	86.223	59.290
TRINITY_DN17468_c4_g1_i4	Early_instar	Late_instar	-10.0003362507443	5.68928476826801	3.78416014096148e-37	5.5618744827376e-34	0.010	0.032	0.000	11.404	11.642	5.759
TRINITY_DN17964_c0_g1_i8	Early_instar	Late_instar	-13.1763171468228	4.46066770918406	4.90710559107122e-37	7.01742624418271e-34	0.000	0.000	0.000	16.242	19.780	15.383
TRINITY_DN22723_c1_g2_i5	Early_instar	Late_instar	-10.2341293616367	5.11699687165122	5.2193543748458e-37	7.26753891268003e-34	0.021	0.075	0.000	20.989	33.062	23.648
TRINITY_DN13895_c0_g1_i3	Early_instar	Late_instar	-11.1925121889998	5.26570721254433	5.40882858256525e-37	7.33825481950494e-34	0.000	0.032	0.000	16.566	14.567	8.546
TRINITY_DN21067_c0_g4_i1	Early_instar	Late_instar	-8.15826563811165	5.66206122081164	7.73660908770883e-37	1.02339865012212e-33	2.168	2.486	1.038	539.380	386.643	661.887
TRINITY_DN22359_c0_g1_i12	Early_instar	Late_instar	-13.1399376250242	4.42441809808319	1.75704174517083e-36	2.26752665415802e-33	0.000	0.000	0.000	1.315	1.564	1.233
TRINITY_DN22702_c10_g1_i4	Early_instar	Late_instar	-7.56223073917835	6.76797779209458	4.19619985056041e-36	5.19346289346239e-33	2.116	3.611	1.060	458.478	338.415	449.319
TRINITY_DN21951_c3_g4_i1	Early_instar	Late_instar	-10.6848775746749	5.32792796107169	4.22057197646815e-36	5.19346289346239e-33	0.000	0.332	0.000	97.090	112.297	73.002
TRINITY_DN19359_c5_g1_i1	Early_instar	Late_instar	-13.2290664469697	4.51308155489465	6.10228251846112e-36	7.20971041142254e-33	0.000	0.000	0.000	8.360	8.707	5.390
TRINITY_DN17176_c3_g2_i1	Early_instar	Late_instar	-13.2852502917559	4.56903993981994	6.13163306081824e-36	7.20971041142254e-33	0.000	0.000	0.000	15.908	13.601	8.770
TRINITY_DN21951_c3_g1_i1	Early_instar	Late_instar	-10.800865457196	5.44957450239635	9.55405090312701e-36	1.09896508997012e-32	0.000	0.257	0.000	90.568	74.890	49.607
TRINITY_DN21067_c0_g1_i3	Early_instar	Late_instar	-8.66882372364199	5.72858311467453	1.28430749143164e-35	1.44585697843896e-32	0.826	1.382	0.289	365.883	208.926	354.591
TRINITY_DN21441_c6_g1_i1	Early_instar	Late_instar	-10.8260898231828	8.55036544921306	1.49898840640856e-35	1.65238488666437e-32	0.516	2.165	0.075	1535.716	1047.970	1589.640
TRINITY_DN12792_c0_g1_i3	Early_instar	Late_instar	-10.711801999748	4.78348796385932	3.62314619817633e-35	3.91240635995726e-32	0.000	0.129	0.000	41.113	43.324	32.485
TRINITY_DN20030_c0_g1_i1	Early_instar	Late_instar	-13.1935257223284	4.47765981701296	7.86072123475782e-35	8.31852963947012e-32	0.000	0.000	0.000	7.684	8.582	4.730
TRINITY_DN14400_c0_g1_i1	Early_instar	Late_instar	-11.342876394128	4.4567063584638	1.19646760183839e-34	1.2413234068328e-31	0.000	0.000	0.000	6.333	5.580	3.341
TRINITY_DN16756_c0_g2_i1	Early_instar	Late_instar	-13.0650345997022	4.34966776172524	2.01619865817713e-34	2.05155968079747e-31	0.000	0.000	0.000	14.809	13.920	9.479
TRINITY_DN13122_c0_g2_i1	Early_instar	Late_instar	-13.3377608314957	4.62136711265325	2.54545322792033e-34	2.54122681501359e-31	0.000	0.000	0.000	11.476	9.972	5.176
TRINITY_DN15629_c0_g1_i6	Early_instar	Late_instar	-10.3217518716761	5.99080301762223	5.6886563845976e-34	5.52594578506233e-31	0.041	0.718	0.000	224.176	205.267	142.829
TRINITY_DN14475_c0_g1_i1	Early_instar	Late_instar	-8.93314523014062	5.67908976230262	5.74400926403137e-34	5.52594578506233e-31	0.010	0.043	0.011	11.071	10.445	5.536
TRINITY_DN14701_c0_g3_i1	Early_instar	Late_instar	-9.8831359006948	6.56341797137534	6.23453016189354e-34	5.89074035582342e-31	0.021	0.086	0.000	25.826	26.421	19.763
TRINITY_DN18163_c0_g1_i1	Early_instar	Late_instar	-13.2037263650587	4.48778979740813	7.06665204709774e-34	6.55983672133396e-31	0.000	0.000	0.000	9.513	8.997	4.710
TRINITY_DN21067_c0_g1_i7	Early_instar	Late_instar	-8.77673715891939	5.60064023444336	9.35990398294388e-34	8.53881447492288e-31	0.351	0.000	0.278	136.626	72.120	149.841
TRINITY_DN22321_c0_g1_i13	Early_instar	Late_instar	-12.9318824715761	4.21736471083832	1.01986400444326e-33	9.14627867849183e-31	0.000	0.000	0.000	2.207	1.747	2.370
TRINITY_DN22678_c5_g1_i2	Early_instar	Late_instar	-10.0145736532898	4.36780490035462	1.19101095460448e-33	1.05031286050054e-30	0.031	0.000	0.000	26.043	26.238	17.345
TRINITY_DN21067_c0_g1_i2	Early_instar	Late_instar	-7.42938528767523	7.57299177127279	1.28146192579958e-33	1.11155267898209e-30	1.332	1.715	0.482	231.707	148.159	233.992
TRINITY_DN20901_c0_g1_i3	Early_instar	Late_instar	-13.5956308095759	4.87851003374773	1.63488492362116e-33	1.3952424367523e-30	0.000	0.000	0.000	9.720	9.142	3.535
TRINITY_DN19848_c1_g1_i2	Early_instar	Late_instar	-8.29307406629825	6.8544643572952	2.10832132803445e-33	1.7707221922057e-30	0.795	2.025	1.006	554.478	187.805	408.005
TRINITY_DN18880_c3_g2_i1	Early_instar	Late_instar	-10.0519791312458	7.77788704032242	2.42941626613038e-33	2.00851989802329e-30	0.268	1.425	0.278	738.298	280.061	789.352
TRINITY_DN18525_c2_g1_i1	Early_instar	Late_instar	-13.9445573541064	5.22663024089104	2.59280998994761e-33	2.11062711058628e-30	0.000	0.000	0.000	18.025	11.121	4.632
TRINITY_DN13900_c0_g1_i4	Early_instar	Late_instar	-8.51217336844654	5.18349148956741	3.31654088578577e-33	2.65886077801056e-30	0.021	0.043	0.032	12.611	13.573	6.992
TRINITY_DN16902_c1_g1_i2	Early_instar	Late_instar	-9.30052185632614	4.72451926137442	3.54931910677327e-33	2.80300854593414e-30	0.021	0.043	0.011	16.179	14.432	9.449
TRINITY_DN13429_c0_g1_i1	Early_instar	Late_instar	-8.72925714139499	5.10847895625042	3.85960291815392e-33	3.0032251412553e-30	0.083	0.107	0.000	26.628	31.441	21.948
TRINITY_DN22716_c4_g3_i3	Early_instar	Late_instar	-12.9011398571857	4.18684976458972	6.92899529668263e-33	5.24667758256082e-30	0.000	0.000	0.000	1.414	1.458	1.942
TRINITY_DN14163_c0_g1_i1	Early_instar	Late_instar	-13.2543139336485	4.53820871359705	6.94109900928443e-33	5.24667758256082e-30	0.000	0.000	0.000	5.450	4.981	2.350
TRINITY_DN15629_c0_g1_i2	Early_instar	Late_instar	-9.7066650522815	5.26471721440042	7.78714481102415e-33	5.8032874118438e-30	0.124	1.200	0.000	272.748	232.895	179.189
TRINITY_DN17032_c3_g5_i4	Early_instar	Late_instar	-12.8545430924925	4.14017826766449	1.01670126757694e-32	7.47162464861546e-30	0.000	0.000	0.000	5.999	5.358	4.768
TRINITY_DN17012_c1_g1_i1	Early_instar	Late_instar	13.1018258447496	4.38521168785296	1.10655381516948e-32	8.02054458469145e-30	8.547	5.455	3.404	0.000	0.000	0.000
TRINITY_DN16757_c2_g2_i2	Early_instar	Late_instar	-9.37733820026444	4.67900043409578	1.54025782356243e-32	1.10132597243696e-29	0.010	0.000	0.011	9.287	7.317	4.283
TRINITY_DN21067_c0_g2_i3	Early_instar	Late_instar	-7.40317172006644	6.25473652051587	1.68044418461465e-32	1.1855421692844e-29	0.382	0.354	0.086	47.968	43.874	51.287
TRINITY_DN15652_c0_g3_i1	Early_instar	Late_instar	-7.87181601030968	5.2849070148932	2.14347281536335e-32	1.4923083369277e-29	0.062	0.054	0.021	13.539	13.399	8.158
TRINITY_DN20550_c0_g2_i3	Early_instar	Late_instar	-12.8123085052133	4.0982779519189	2.57842422605197e-32	1.77181276167353e-29	0.000	0.000	0.000	8.819	10.001	9.605
TRINITY_DN14278_c0_g1_i1	Early_instar	Late_instar	-9.12317788699243	5.06455475008291	2.74748356134106e-32	1.86378013073946e-29	0.010	0.054	0.021	15.728	15.561	8.352
TRINITY_DN17573_c3_g1_i7	Early_instar	Late_instar	-12.9882946235018	4.27321097857964	3.16261286278722e-32	2.11823002273161e-29	0.000	0.000	0.000	6.351	4.643	3.302
TRINITY_DN15169_c1_g1_i6	Early_instar	Late_instar	-12.8068957880154	4.09279214082067	6.56927764782015e-32	4.34492023626824e-29	0.000	0.000	0.000	3.666	2.568	2.933
TRINITY_DN22601_c2_g1_i1	Early_instar	Late_instar	-9.6135843525124	4.55979284158521	8.23263199392937e-32	5.37783980324433e-29	0.010	0.086	0.021	23.583	23.670	15.393
TRINITY_DN16759_c0_g1_i2	Early_instar	Late_instar	-10.1888851668094	4.74094008127385	1.11493853927044e-31	7.19434487681434e-29	0.000	0.043	0.000	12.440	12.810	6.983
TRINITY_DN19195_c0_g2_i7	Early_instar	Late_instar	-9.05422472020666	4.48001988480889	1.23811579458179e-31	7.89291360517008e-29	0.010	0.043	0.011	11.170	10.908	7.420
TRINITY_DN21441_c18_g1_i1	Early_instar	Late_instar	-11.0627392787603	7.96151405025444	1.66606405446937e-31	1.04946168154861e-28	0.320	3.033	0.000	1866.792	1488.623	1974.366
TRINITY_DN15724_c0_g1_i2	Early_instar	Late_instar	-10.3186781043256	5.80657880908938	2.7721733083959e-31	1.72566157757463e-28	0.000	0.107	0.000	27.664	30.282	19.326
TRINITY_DN16087_c1_g2_i2	Early_instar	Late_instar	-9.90645101717962	7.140356118477	3.56302477317914e-31	2.19217170695877e-28	0.031	0.386	0.054	138.806	132.752	90.318
TRINITY_DN19848_c1_g2_i1	Early_instar	Late_instar	-9.85750411218158	4.91929162503155	5.78726315721925e-31	3.5197203238481e-28	0.103	0.118	0.000	94.018	35.640	98.894
TRINITY_DN20321_c0_g1_i3	Early_instar	Late_instar	8.2715228869369	4.43790579630982	7.93206602308202e-31	4.76933497060586e-28	24.796	33.027	40.826	0.153	0.087	0.058
TRINITY_DN21476_c0_g2_i3	Early_instar	Late_instar	-12.9010735924916	4.18638068619172	1.06771951626415e-30	6.34777247691786e-28	0.000	0.000	0.000	5.189	4.865	2.719
TRINITY_DN21067_c0_g5_i1	Early_instar	Late_instar	-7.12382042298038	5.20148371038525	1.42198979017897e-30	8.36003597532777e-28	3.510	2.808	1.370	351.146	281.760	450.076
TRINITY_DN21712_c0_g1_i1	Early_instar	Late_instar	12.7613389820085	4.04577968849489	2.30186544259171e-30	1.33842092635618e-27	3.964	2.100	2.869	0.000	0.000	0.000
TRINITY_DN21352_c0_g1_i1	Early_instar	Late_instar	-10.0365225126125	4.48599640562475	2.90606964442808e-30	1.67136909810846e-27	0.000	0.000	0.000	2.847	2.539	1.214
TRINITY_DN18335_c1_g1_i2	Early_instar	Late_instar	-12.7602777339335	4.0462908452526	2.94435232879575e-30	1.67517817657248e-27	0.000	0.000	0.000	8.441	8.418	5.516
TRINITY_DN9189_c0_g1_i1	Early_instar	Late_instar	-10.2063083667172	4.14195198437974	3.72026766970478e-30	2.09411492488744e-27	0.010	0.000	0.032	25.880	27.425	15.636
TRINITY_DN12686_c0_g1_i2	Early_instar	Late_instar	-12.8503201809903	4.13585929064754	5.37589300039464e-30	2.99420263617769e-27	0.000	0.000	0.000	14.008	12.713	7.089
TRINITY_DN13485_c0_g2_i1	Early_instar	Late_instar	-7.59114283926393	4.45280282853982	6.23883583561148e-30	3.43863835139453e-27	0.062	0.054	0.054	13.557	12.800	8.605
TRINITY_DN14873_c1_g2_i2	Early_instar	Late_instar	-10.3204296546508	4.41096862117901	7.18874436854831e-30	3.90027387164215e-27	0.000	0.043	0.000	13.467	11.613	7.449
TRINITY_DN12709_c0_g1_i1	Early_instar	Late_instar	-12.7816156305253	4.06748926394934	7.22382142842703e-30	3.90027387164215e-27	0.000	0.000	0.000	11.981	10.088	6.517
TRINITY_DN13627_c0_g1_i2	Early_instar	Late_instar	-12.6750199003614	3.96149260858789	1.12801157345679e-29	6.02882306815612e-27	0.000	0.000	0.000	6.261	5.686	4.351
TRINITY_DN14619_c1_g1_i9	Early_instar	Late_instar	12.8098889976576	4.09483766191052	1.1605101023222e-29	6.14049105340722e-27	2.374	3.944	1.574	0.000	0.000	0.000
TRINITY_DN17821_c0_g2_i7	Early_instar	Late_instar	-6.09475966014502	8.3740186715799	1.28111059356881e-29	6.71149739870422e-27	0.496	1.243	0.728	66.867	57.968	45.790
TRINITY_DN16756_c0_g2_i2	Early_instar	Late_instar	-6.08487009780871	5.29074614526796	1.30391800362494e-29	6.76401072625517e-27	0.341	0.375	0.385	22.079	26.633	27.474
TRINITY_DN14828_c5_g3_i4	Early_instar	Late_instar	-12.7695111263998	4.05547904305957	1.40519285091783e-29	7.21859845900624e-27	0.000	0.000	0.000	11.882	13.331	7.497
TRINITY_DN16787_c2_g1_i1	Early_instar	Late_instar	-7.77502492979484	6.35109127580126	1.78974249061854e-29	9.10565910227002e-27	0.041	0.086	0.021	14.368	12.260	5.759
TRINITY_DN16757_c2_g6_i1	Early_instar	Late_instar	-9.65051911474964	4.22973704457926	3.91900728005745e-29	1.97488107811809e-26	0.000	0.021	0.021	13.161	11.304	7.449
TRINITY_DN19439_c1_g6_i1	Early_instar	Late_instar	-9.04341150710124	4.99159136826425	4.63972927393047e-29	2.31601278624725e-26	0.021	0.043	0.000	12.278	11.217	5.400
TRINITY_DN16063_c3_g1_i16	Early_instar	Late_instar	-7.68468014862521	4.80597972261635	5.65449927049096e-29	2.79617631215157e-26	0.052	0.129	0.171	22.277	29.172	17.675
TRINITY_DN17638_c1_g1_i2	Early_instar	Late_instar	-8.62001243249392	4.90502917434162	6.66059023981696e-29	3.26319584045551e-26	0.021	0.032	0.000	8.720	9.354	4.778
TRINITY_DN20475_c2_g3_i1	Early_instar	Late_instar	-8.25904654462723	5.11714878034964	6.77750081341599e-29	3.29001030311437e-26	0.052	0.139	0.011	21.592	17.395	14.587
TRINITY_DN17391_c5_g3_i1	Early_instar	Late_instar	-8.93434087671488	4.01734836676467	1.13185896404989e-28	5.4444474096189e-26	0.031	0.000	0.043	17.251	17.501	13.538
TRINITY_DN15641_c0_g2_i10	Early_instar	Late_instar	-9.735106007693	6.17400033091536	1.17934206301737e-28	5.6217429944482e-26	0.000	0.129	0.021	23.115	38.536	25.435
TRINITY_DN20207_c2_g1_i2	Early_instar	Late_instar	-10.568890013718	5.37641174930335	1.31407723072403e-28	6.20807628857767e-26	0.010	0.000	0.021	7.666	30.823	35.671
TRINITY_DN15945_c4_g1_i1	Early_instar	Late_instar	-10.4326032803771	4.53394212710872	1.4190422197936e-28	6.64463379944416e-26	0.000	0.021	0.000	6.405	8.003	3.516
TRINITY_DN13962_c0_g1_i2	Early_instar	Late_instar	-12.7736135427717	4.05955106210515	1.63051632951873e-28	7.56788421293816e-26	0.000	0.000	0.000	8.026	8.630	4.195
TRINITY_DN18147_c1_g2_i1	Early_instar	Late_instar	-8.07729846218085	5.17135544249247	1.95567787462735e-28	8.99055999622218e-26	0.021	0.032	0.021	8.026	7.587	2.748
TRINITY_DN21482_c1_g1_i3	Early_instar	Late_instar	-6.39533778248107	4.7762908520284	1.97715204430092e-28	8.99055999622218e-26	0.155	0.118	0.150	13.116	12.308	12.062
TRINITY_DN22473_c4_g1_i9	Early_instar	Late_instar	-8.42636013127895	5.17823868065206	1.98800937321968e-28	8.99055999622218e-26	0.010	0.107	0.032	16.062	15.474	9.673
TRINITY_DN19848_c1_g1_i8	Early_instar	Late_instar	-11.2008419060135	4.43784546742157	2.12572122097874e-28	9.5318780715616e-26	0.010	0.225	0.000	128.636	50.265	134.380
TRINITY_DN21441_c8_g2_i1	Early_instar	Late_instar	-11.1246830837354	10.6498059191578	2.41542896203893e-28	1.07399308604541e-25	0.351	2.293	0.150	1983.726	1582.018	2331.735
TRINITY_DN21367_c0_g2_i5	Early_instar	Late_instar	-12.7657936277202	4.05178324011151	3.78657478953263e-28	1.66962704386459e-25	0.000	0.000	0.000	2.693	3.108	1.437
TRINITY_DN22213_c4_g3_i2	Early_instar	Late_instar	-9.56242840434043	3.90753844619057	5.8392011956911e-28	2.55341994765626e-25	0.021	0.000	0.000	10.729	11.758	8.439
TRINITY_DN15063_c0_g1_i4	Early_instar	Late_instar	-12.8078001259993	4.09357525911822	6.91842496364398e-28	3.0005549317732e-25	0.000	0.000	0.000	7.972	7.964	3.457
TRINITY_DN17032_c3_g5_i1	Early_instar	Late_instar	-7.2777637320091	5.64092564140457	1.33267801023233e-27	5.73289909572464e-25	0.041	0.086	0.043	10.828	9.142	4.059
TRINITY_DN21640_c2_g2_i2	Early_instar	Late_instar	5.23059640486329	6.94911634258179	1.93240099083648e-27	8.24574203444675e-25	74.521	79.043	73.388	2.784	1.747	1.661
TRINITY_DN20189_c0_g1_i2	Early_instar	Late_instar	-9.33377966910398	4.08535126050282	2.01139311442873e-27	8.51414659765222e-25	0.000	0.000	0.000	1.739	1.709	0.855
TRINITY_DN16063_c3_g1_i15	Early_instar	Late_instar	-8.8980351983519	4.41407654725844	2.23956676191698e-27	9.40475845290091e-25	0.000	0.000	0.096	21.638	14.586	15.830
TRINITY_DN21640_c2_g1_i7	Early_instar	Late_instar	5.48747333168419	7.99302473520224	2.87472620567341e-27	1.19769695271332e-24	15.422	25.997	15.585	0.595	0.357	0.340
TRINITY_DN18238_c6_g2_i2	Early_instar	Late_instar	-12.5578861758432	3.8450080095423	3.74213545375219e-27	1.54690524319481e-24	0.000	0.000	0.000	14.206	17.164	9.595
TRINITY_DN19848_c1_g1_i11	Early_instar	Late_instar	-8.22215381949921	4.51794577085582	3.951504859777e-27	1.61710475859603e-24	0.072	0.000	0.139	26.664	15.744	34.476
TRINITY_DN17273_c1_g5_i1	Early_instar	Late_instar	-8.79776186011047	4.70221975429024	3.9834841826124e-27	1.61710475859603e-24	0.010	0.064	0.000	10.224	10.194	6.468
TRINITY_DN21441_c15_g1_i1	Early_instar	Late_instar	-9.57553714454853	4.20890085283776	4.00364233776988e-27	1.61710475859603e-24	0.000	0.579	0.118	144.563	78.037	114.053
TRINITY_DN16902_c1_g1_i6	Early_instar	Late_instar	-12.4693018471892	3.75696109881658	4.19714790573812e-27	1.68242037870012e-24	0.000	0.000	0.000	11.458	9.740	8.041
TRINITY_DN21707_c2_g8_i2	Early_instar	Late_instar	-12.5290521437292	3.8163165471564	4.3529542416024e-27	1.73175575061403e-24	0.000	0.000	0.000	6.414	5.097	3.729
TRINITY_DN21441_c11_g1_i1	Early_instar	Late_instar	-10.698716803405	9.37535600636942	5.42630631321108e-27	2.14266208690018e-24	0.258	2.143	0.118	1302.540	1081.399	1400.282
TRINITY_DN21441_c8_g3_i2	Early_instar	Late_instar	-10.841635456771	10.1254163032826	6.06959928446193e-27	2.37892323955148e-24	0.650	3.065	0.118	2510.828	1719.162	2468.669
TRINITY_DN20945_c1_g2_i1	Early_instar	Late_instar	-9.04433184917874	4.43001680340593	7.36024768548221e-27	2.86356930539879e-24	0.000	0.064	0.021	11.476	11.951	6.720
TRINITY_DN14271_c6_g1_i2	Early_instar	Late_instar	-7.72676444449526	5.02005322384289	7.4340223056363e-27	2.87116049807174e-24	0.031	0.107	0.043	7.540	16.874	9.381
TRINITY_DN14097_c1_g2_i1	Early_instar	Late_instar	-8.70480298015742	4.04632067251412	1.09824261303794e-26	4.21088501022199e-24	0.010	0.011	0.011	6.432	5.136	3.312
TRINITY_DN15724_c0_g1_i1	Early_instar	Late_instar	-9.57563147747286	4.25921631377142	1.21744101798521e-26	4.63433375134054e-24	0.000	0.086	0.000	13.566	10.628	11.916
TRINITY_DN21240_c7_g1_i4	Early_instar	Late_instar	-6.22553236297159	9.10151216187876	1.48494734965089e-26	5.61225244033769e-24	21.307	41.161	14.590	1280.740	2801.681	1706.364
TRINITY_DN12974_c0_g1_i2	Early_instar	Late_instar	-10.0750952797149	4.18368251654746	2.86572681800572e-26	1.07539955598807e-23	0.000	0.043	0.000	9.197	8.331	4.788
TRINITY_DN20087_c0_g5_i2	Early_instar	Late_instar	-8.36919145634859	4.28123049225608	5.21739678340708e-26	1.94410491974391e-23	0.021	0.000	0.011	6.171	5.406	2.710
TRINITY_DN20991_c4_g1_i7	Early_instar	Late_instar	-12.489153281094	3.77665564658601	5.69393100249835e-26	2.10683410632303e-23	0.000	0.000	0.000	4.090	3.340	2.117
TRINITY_DN18147_c1_g3_i1	Early_instar	Late_instar	-8.17539601504261	4.21756451456203	6.31234697587208e-26	2.31943682768989e-23	0.031	0.021	0.032	12.062	12.125	5.332
TRINITY_DN15927_c6_g1_i2	Early_instar	Late_instar	-9.87570406201074	7.63761406127352	7.15487307932317e-26	2.61088720257343e-23	0.010	0.171	0.011	58.346	56.887	37.419
TRINITY_DN20327_c3_g1_i1	Early_instar	Late_instar	-10.6645426023705	3.85709551892702	7.58809107552426e-26	2.75000736293246e-23	0.000	0.000	0.011	13.530	12.742	6.983
TRINITY_DN17489_c0_g1_i1	Early_instar	Late_instar	-12.4434426809777	3.7312500927851	9.70231842444878e-26	3.49230661547234e-23	0.000	0.000	0.000	2.874	3.079	1.816
TRINITY_DN19661_c3_g1_i9	Early_instar	Late_instar	-12.7187486652079	4.00503048416082	1.07035604086189e-25	3.82666748878948e-23	0.000	0.000	0.000	2.441	2.616	0.961
TRINITY_DN16273_c0_g3_i4	Early_instar	Late_instar	-12.3486259656086	3.63707535527381	1.27673303982368e-25	4.53385896665438e-23	0.000	0.000	0.000	3.711	4.122	2.952
TRINITY_DN21755_c0_g1_i8	Early_instar	Late_instar	-12.6694043675792	3.95592943703449	1.30159471778823e-25	4.59133198050739e-23	0.000	0.000	0.000	1.793	1.680	0.699
TRINITY_DN22702_c10_g2_i1	Early_instar	Late_instar	-7.17886528544137	4.39141108200527	2.49250011626715e-25	8.73398451337269e-23	0.475	1.018	0.193	83.298	64.233	76.848
TRINITY_DN13044_c0_g1_i1	Early_instar	Late_instar	-12.337870552798	3.62635485178794	2.64296293472006e-25	9.2002930790729e-23	0.000	0.000	0.000	14.224	12.549	9.100
TRINITY_DN21441_c8_g1_i3	Early_instar	Late_instar	-10.9095720540312	9.28109253214398	2.77260595608173e-25	9.5885049900782e-23	0.341	2.454	0.054	2021.461	1409.611	1453.366
TRINITY_DN18328_c1_g2_i3	Early_instar	Late_instar	-9.13941133342878	4.3142964216484	2.94461475366722e-25	1.01172373926e-22	0.021	0.000	0.000	6.684	7.346	2.661
TRINITY_DN20507_c2_g1_i15	Early_instar	Late_instar	-7.85409375183558	5.3094092890769	3.05577258182212e-25	1.04314218612498e-22	0.031	0.000	0.032	6.891	8.089	3.603
TRINITY_DN21709_c1_g2_i2	Early_instar	Late_instar	-7.7924896068093	4.08894510696415	3.15354176466716e-25	1.0696166785389e-22	0.052	0.032	0.064	13.125	13.186	6.992
TRINITY_DN15500_c8_g3_i1	Early_instar	Late_instar	-7.525114811395	4.07967676344963	4.20813591724618e-25	1.41822221435242e-22	0.145	0.129	0.054	27.232	22.801	16.442
TRINITY_DN12410_c0_g1_i2	Early_instar	Late_instar	-8.92718368040965	4.20369652994928	4.71790891649505e-25	1.57996200373156e-22	0.021	0.118	0.000	18.115	16.526	11.071
TRINITY_DN15910_c0_g4_i1	Early_instar	Late_instar	-9.90613228959693	4.02049412631335	5.79078976246818e-25	1.92705828875293e-22	0.000	0.021	0.000	5.108	4.421	2.816
TRINITY_DN14147_c6_g2_i4	Early_instar	Late_instar	-6.79813038428316	4.59975596993032	5.88639962793651e-25	1.9466323569586e-22	0.083	0.075	0.150	14.990	13.428	7.993
TRINITY_DN19983_c1_g5_i1	Early_instar	Late_instar	5.34713453482114	5.57505563387665	5.95735861340142e-25	1.95786185684656e-22	19.386	16.042	14.140	0.387	0.328	0.544
TRINITY_DN18634_c1_g1_i15	Early_instar	Late_instar	-12.3435049514634	3.63195120579786	6.32664770156912e-25	2.06639248879892e-22	0.000	0.000	0.000	2.865	2.770	1.748
TRINITY_DN17293_c0_g1_i1	Early_instar	Late_instar	6.5597687305348	6.08875053666625	7.30322111832814e-25	2.37072414609189e-22	15.175	16.149	29.897	0.135	0.367	0.165
TRINITY_DN11684_c0_g1_i1	Early_instar	Late_instar	-12.3363084896818	3.6247961423069	9.66392406219872e-25	3.11791189011621e-22	0.000	0.000	0.000	22.655	18.283	12.441
TRINITY_DN15079_c1_g4_i5	Early_instar	Late_instar	-12.553845223639	3.84121177285827	1.03680500743029e-24	3.30882485853897e-22	0.000	0.000	0.000	4.000	9.142	9.857
TRINITY_DN12536_c0_g1_i1	Early_instar	Late_instar	-12.2233343332114	3.51266639374007	1.03807251004965e-24	3.30882485853897e-22	0.000	0.000	0.000	10.377	10.686	8.789
TRINITY_DN12940_c0_g1_i1	Early_instar	Late_instar	-10.5215727510527	3.76594336748571	1.13741077504697e-24	3.60375322929851e-22	0.000	0.043	0.000	16.422	14.161	9.867
TRINITY_DN20387_c0_g1_i3	Early_instar	Late_instar	-9.94389578926225	3.80310563805817	1.17871197867426e-24	3.71238144140549e-22	0.010	0.000	0.000	4.972	4.981	2.496
TRINITY_DN15852_c7_g1_i6	Early_instar	Late_instar	-5.02659566079406	6.16862993996806	1.34170223771656e-24	4.20071886402713e-22	0.630	0.857	1.070	27.069	29.684	29.106
TRINITY_DN16902_c1_g1_i3	Early_instar	Late_instar	-12.3801542402242	3.66839483863336	1.50821944304515e-24	4.6888499228393e-22	0.000	0.000	0.000	3.333	4.344	2.263
TRINITY_DN21584_c0_g1_i3	Early_instar	Late_instar	-8.45298132326452	4.44008303852864	1.5153336422844e-24	4.6888499228393e-22	0.000	0.000	0.011	2.459	2.954	1.389
TRINITY_DN18392_c4_g1_i1	Early_instar	Late_instar	-7.65292681246832	4.34168784099111	1.66555502933187e-24	5.12371207627954e-22	0.052	0.000	0.011	6.909	5.879	4.749
TRINITY_DN18880_c2_g2_i2	Early_instar	Late_instar	-6.91278756430485	5.24873654472107	1.68499026528935e-24	5.15353785647343e-22	0.609	1.254	0.953	127.321	51.780	154.124
TRINITY_DN18302_c0_g1_i1	Early_instar	Late_instar	-4.36496833626628	8.9386714683481	1.82429751050592e-24	5.5475419468902e-22	29.493	29.866	31.395	704.571	577.585	641.648
TRINITY_DN13269_c0_g1_i1	Early_instar	Late_instar	-12.3809369610071	3.66914565491128	2.4438307506355e-24	7.38902701015002e-22	0.000	0.000	0.000	7.423	6.516	3.622
TRINITY_DN20280_c2_g4_i6	Early_instar	Late_instar	-12.3718544431101	3.66013634905764	2.58307791591417e-24	7.76567151629832e-22	0.000	0.000	0.000	11.404	13.051	6.536
TRINITY_DN14271_c6_g1_i1	Early_instar	Late_instar	-6.3856238383204	6.2275928285707	2.66104526925743e-24	7.95487159813272e-22	0.351	0.375	0.193	13.891	41.113	23.055
TRINITY_DN22702_c10_g3_i6	Early_instar	Late_instar	-7.38217936141361	8.32492122686081	2.87760872582894e-24	8.55393443264388e-22	1.889	2.272	0.300	301.052	191.289	261.632
TRINITY_DN16921_c1_g1_i1	Early_instar	Late_instar	-10.2327015590604	7.03996718616344	3.63169406534423e-24	1.07352065019829e-21	0.010	0.171	0.000	63.156	61.163	39.808
TRINITY_DN12329_c0_g1_i2	Early_instar	Late_instar	-9.18443653707118	5.2516995694602	4.03522981191744e-24	1.18617822115653e-21	0.000	0.139	0.011	22.133	20.648	12.052
TRINITY_DN18441_c3_g1_i9	Early_instar	Late_instar	-8.03425359372183	4.38640005201795	4.98566913080698e-24	1.4574680941948e-21	0.000	0.054	0.107	16.341	14.837	9.119
TRINITY_DN22702_c10_g3_i7	Early_instar	Late_instar	-9.22958856035732	4.7621250970749	5.30187247995458e-24	1.54138833329317e-21	0.000	0.000	0.343	97.621	34.752	98.058
TRINITY_DN13634_c0_g1_i3	Early_instar	Late_instar	-12.2468845046403	3.53599918184084	5.57434846939205e-24	1.61174823066925e-21	0.000	0.000	0.000	6.810	6.120	4.001
TRINITY_DN16245_c0_g2_i1	Early_instar	Late_instar	-8.81151549349492	7.95011666203715	6.00003067061166e-24	1.72540012414894e-21	0.155	1.307	0.235	137.392	291.433	281.065
TRINITY_DN20028_c0_g2_i8	Early_instar	Late_instar	12.0942299661888	3.38252416720226	7.56024845612913e-24	2.16231279086867e-21	1.074	1.586	1.070	0.000	0.000	0.000
TRINITY_DN19848_c1_g1_i1	Early_instar	Late_instar	-7.95238341669651	5.50003540815719	8.15473819019758e-24	2.319803801719e-21	0.795	0.472	0.000	129.897	71.280	134.089
TRINITY_DN16253_c6_g1_i2	Early_instar	Late_instar	-6.77640891132782	5.6804815869881	1.52988863520246e-23	4.32884852758462e-21	0.237	0.150	0.075	10.242	28.477	14.179
TRINITY_DN15156_c7_g1_i1	Early_instar	Late_instar	-12.1897411585547	3.47928735888081	1.58050673937544e-23	4.44828577626773e-21	0.000	0.000	0.000	2.009	2.075	1.340
TRINITY_DN12896_c0_g1_i1	Early_instar	Late_instar	-12.2597526072487	3.54878635458071	1.59479522096431e-23	4.46475157310389e-21	0.000	0.000	0.000	12.341	10.619	6.303
TRINITY_DN22723_c0_g1_i9	Early_instar	Late_instar	-12.3548811014517	3.64333778759625	1.67168930420672e-23	4.63727591536387e-21	0.000	0.000	0.000	3.783	6.931	3.428
TRINITY_DN14103_c0_g1_i1	Early_instar	Late_instar	-10.4502566712836	3.69932076000015	1.67394863137757e-23	4.63727591536387e-21	0.000	0.011	0.000	4.207	4.016	2.467
TRINITY_DN12217_c0_g1_i1	Early_instar	Late_instar	-9.70105164402936	3.82243746886753	1.7289322762888e-23	4.7495399502437e-21	0.000	0.107	0.000	19.647	17.415	13.140
TRINITY_DN12471_c0_g1_i1	Early_instar	Late_instar	-12.251893471124	3.54098471249365	1.73242593437601e-23	4.7495399502437e-21	0.000	0.000	0.000	11.143	10.271	5.895
TRINITY_DN14320_c0_g1_i8	Early_instar	Late_instar	-12.3101248998969	3.59883187976841	1.93284857610401e-23	5.27169504426883e-21	0.000	0.000	0.000	4.765	4.971	2.457
TRINITY_DN14988_c1_g2_i7	Early_instar	Late_instar	-10.3355799293365	3.53263413723418	2.09746180106204e-23	5.69132814450229e-21	0.000	0.000	0.011	8.242	6.101	5.011
TRINITY_DN17814_c3_g1_i3	Early_instar	Late_instar	-12.2380971046747	3.52729104608645	2.12458406314023e-23	5.73550979331e-21	0.000	0.000	0.000	4.153	4.276	2.341
TRINITY_DN22359_c0_g1_i6	Early_instar	Late_instar	12.1825737589407	3.47016567022013	2.24593401660959e-23	6.03232795364703e-21	0.991	0.557	0.492	0.000	0.000	0.000
TRINITY_DN11721_c0_g1_i1	Early_instar	Late_instar	-10.3726011041461	3.48116158666779	2.33677695421353e-23	6.24462334350235e-21	0.010	0.000	0.000	7.035	6.854	4.195
TRINITY_DN21482_c1_g1_i7	Early_instar	Late_instar	-6.07267041258267	4.58013364790174	2.53124799983378e-23	6.73032131493493e-21	0.103	0.236	0.150	13.134	8.283	11.266
TRINITY_DN19439_c1_g4_i2	Early_instar	Late_instar	-5.80549801593183	5.29070585813664	3.19781344517444e-23	8.46013525055349e-21	0.196	0.096	0.150	11.170	9.615	5.419
TRINITY_DN19961_c0_g1_i2	Early_instar	Late_instar	-12.250855095339	3.53997856023552	6.11482586067704e-23	1.60968988029922e-20	0.000	0.000	0.000	6.162	6.149	3.069
TRINITY_DN17510_c2_g2_i2	Early_instar	Late_instar	4.70915744570698	7.62909130254809	6.98629685865187e-23	1.82999474943063e-20	126.033	170.141	92.281	4.027	5.773	5.303
TRINITY_DN17689_c2_g1_i3	Early_instar	Late_instar	-9.70171617305628	5.88098842602373	7.14678128798625e-23	1.86281030300457e-20	0.000	0.064	0.000	14.809	12.240	8.430
TRINITY_DN19041_c0_g3_i1	Early_instar	Late_instar	-9.65471540438272	3.67581778266524	9.15305312536126e-23	2.37405072043684e-20	0.000	0.000	0.021	7.035	5.985	3.593
TRINITY_DN21658_c0_g1_i1	Early_instar	Late_instar	-8.84095350765039	3.75478256817566	9.94638288315852e-23	2.56723420055455e-20	0.031	0.139	0.000	22.899	19.799	15.548
TRINITY_DN13010_c0_g1_i3	Early_instar	Late_instar	-12.144012316853	3.43391865335216	1.02562238986327e-22	2.62312926372441e-20	0.000	0.000	0.000	8.666	9.808	5.691
TRINITY_DN21441_c8_g3_i4	Early_instar	Late_instar	-10.9967134040046	8.8038224238694	1.02620909735212e-22	2.62312926372441e-20	0.186	1.940	0.000	1434.338	948.541	1285.394
TRINITY_DN21067_c0_g1_i6	Early_instar	Late_instar	-8.2819729234415	6.64696483751682	1.05212714723153e-22	2.67644959684204e-20	0.888	1.007	0.000	209.250	152.252	217.414
TRINITY_DN15909_c1_g9_i1	Early_instar	Late_instar	-8.15487640549576	4.79117200548863	1.31406502903965e-22	3.32678511083951e-20	0.010	0.214	0.032	20.124	19.413	15.063
TRINITY_DN17292_c0_g1_i3	Early_instar	Late_instar	-12.4375040118925	3.72547513744007	1.48031645505235e-22	3.72983353665382e-20	0.000	0.000	0.000	3.108	9.035	5.477
TRINITY_DN21584_c0_g1_i5	Early_instar	Late_instar	-12.2855037847035	3.57442398265587	1.59614483246719e-22	4.00261684244095e-20	0.000	0.000	0.000	1.018	1.265	0.534
TRINITY_DN14701_c0_g3_i2	Early_instar	Late_instar	-12.0962715767318	3.38654133275806	1.64839355957248e-22	4.1141415105707e-20	0.000	0.000	0.000	16.593	13.090	9.974
TRINITY_DN16087_c1_g5_i2	Early_instar	Late_instar	-10.3692135242375	8.72959285063761	1.65872214375807e-22	4.12048385307639e-20	0.052	0.407	0.011	206.998	222.460	127.475
TRINITY_DN7536_c0_g1_i1	Early_instar	Late_instar	-9.50035203422165	3.4925842763856	2.11780514589457e-22	5.23632270465296e-20	0.010	0.032	0.000	8.260	7.336	5.594
TRINITY_DN15629_c1_g2_i6	Early_instar	Late_instar	-6.46967288010257	4.65361944715405	2.13482327548154e-22	5.25384972801299e-20	0.093	0.236	0.150	15.998	16.391	7.575
TRINITY_DN17292_c0_g1_i9	Early_instar	Late_instar	-5.49893864520862	5.36165593839792	2.16500874551604e-22	5.30346957142337e-20	0.165	0.129	0.182	5.432	10.841	6.322
TRINITY_DN12995_c0_g1_i2	Early_instar	Late_instar	-8.36107143123507	4.13785970839562	2.47985636815026e-22	6.04673549085561e-20	0.021	0.129	0.000	13.251	12.897	9.527
TRINITY_DN19084_c1_g2_i2	Early_instar	Late_instar	-12.1232521006022	3.41332664792008	2.58412881527369e-22	6.27208366393401e-20	0.000	0.000	0.000	2.756	3.128	1.748
TRINITY_DN21357_c0_g1_i6	Early_instar	Late_instar	-12.8343807500879	4.12031925962057	2.96513172528891e-22	7.16397487892634e-20	0.000	0.000	0.000	2.856	3.755	0.738
TRINITY_DN18357_c0_g4_i4	Early_instar	Late_instar	-12.1909842853793	3.48058693174254	3.45555813065742e-22	8.31093144587933e-20	0.000	0.000	0.000	6.999	12.752	6.497
TRINITY_DN14891_c5_g1_i5	Early_instar	Late_instar	-8.85571280106011	4.27221208349395	3.66562337246729e-22	8.77626533411716e-20	0.000	0.064	0.000	8.233	7.703	4.924
TRINITY_DN14911_c0_g1_i4	Early_instar	Late_instar	-8.01299844208314	3.78763529013018	3.73056949815037e-22	8.89152672460055e-20	0.031	0.021	0.000	6.071	5.927	3.856
TRINITY_DN14598_c8_g2_i3	Early_instar	Late_instar	-10.3070728118286	3.56179098817504	4.3001767289265e-22	1.02031816628233e-19	0.000	0.011	0.000	4.153	3.369	2.214
TRINITY_DN18234_c2_g3_i7	Early_instar	Late_instar	5.41023890605199	4.59347739443154	4.77279750723728e-22	1.12740295403098e-19	11.118	12.581	9.805	0.198	0.299	0.311
TRINITY_DN19318_c0_g1_i3	Early_instar	Late_instar	-8.04352803440345	4.74763766871092	4.9221746847295e-22	1.15752047519292e-19	0.031	0.054	0.000	10.945	4.296	5.516
TRINITY_DN22004_c1_g4_i1	Early_instar	Late_instar	-9.48344342817728	3.50635961870182	5.17610817714167e-22	1.21185060118991e-19	0.000	0.000	0.021	5.315	5.628	3.652
TRINITY_DN19807_c1_g2_i1	Early_instar	Late_instar	-6.13205729212603	4.19335833803688	5.23162787841407e-22	1.21945327886628e-19	0.196	0.300	0.128	16.512	14.364	12.421
TRINITY_DN17771_c0_g1_i7	Early_instar	Late_instar	-5.25567976027024	5.07982499423489	5.66839392893808e-22	1.31475944466954e-19	0.248	0.150	0.203	9.477	9.103	6.070
TRINITY_DN21441_c9_g1_i1	Early_instar	Late_instar	-10.2084070937052	7.71074563517078	5.69020095307915e-22	1.31475944466954e-19	0.134	3.804	0.118	1376.389	1082.750	1372.497
TRINITY_DN20896_c0_g2_i12	Early_instar	Late_instar	-4.90193128321752	5.82420136682617	5.72887109636938e-22	1.31793924978738e-19	2.199	1.715	1.317	43.176	67.486	49.539
TRINITY_DN14434_c1_g2_i9	Early_instar	Late_instar	-12.5764547480316	3.86362935071617	5.76453326638102e-22	1.3204025289643e-19	0.000	0.000	0.000	4.720	16.246	6.400
TRINITY_DN20869_c1_g3_i5	Early_instar	Late_instar	-8.81506440066982	6.64604627712015	8.60452216776416e-22	1.96242446957214e-19	0.041	0.161	0.000	26.232	30.842	20.123
TRINITY_DN18335_c1_g1_i4	Early_instar	Late_instar	-12.0979154950606	3.38820784152145	1.13292321808823e-21	2.57275679465599e-19	0.000	0.000	0.000	3.910	3.427	1.952
TRINITY_DN22510_c0_g1_i1	Early_instar	Late_instar	-8.04250655926447	3.62443596279381	1.21065647466821e-21	2.73753228152327e-19	0.021	0.021	0.021	8.342	7.066	4.205
TRINITY_DN16955_c3_g2_i5	Early_instar	Late_instar	-12.1236499118796	3.41375628917352	1.26499695742571e-21	2.84823485154506e-19	0.000	0.000	0.000	5.918	7.433	3.467
TRINITY_DN19318_c0_g1_i6	Early_instar	Late_instar	-11.9870160325079	3.27821659560872	1.36718686276258e-21	3.06527929163108e-19	0.000	0.000	0.000	2.198	3.002	2.273
TRINITY_DN16022_c2_g2_i1	Early_instar	Late_instar	-9.49650040268219	3.35409733409393	1.39855435156359e-21	3.12237585864694e-19	0.021	0.000	0.000	11.810	8.688	7.876
TRINITY_DN20585_c1_g1_i12	Early_instar	Late_instar	11.834371405565	3.12436396068533	1.58325621924526e-21	3.51988458288678e-19	0.970	1.072	0.846	0.000	0.000	0.000
TRINITY_DN21564_c0_g1_i2	Early_instar	Late_instar	-7.97538956052717	3.74800178208617	1.87039135293609e-21	4.14084298186419e-19	0.052	0.032	0.000	9.368	8.311	5.351
TRINITY_DN18634_c1_g1_i11	Early_instar	Late_instar	-12.1986330093545	3.48821061937973	1.91327899204083e-21	4.21814241778602e-19	0.000	0.000	0.000	2.207	3.166	1.243
TRINITY_DN16623_c3_g1_i13	Early_instar	Late_instar	-12.0488785237493	3.33956380152352	2.04935555042394e-21	4.49939837693076e-19	0.000	0.000	0.000	3.450	2.317	1.758
TRINITY_DN12370_c0_g1_i1	Early_instar	Late_instar	-10.2689983493742	3.37481502377905	2.0804903952358e-21	4.54888048730234e-19	0.010	0.000	0.000	12.719	10.928	5.982
TRINITY_DN15854_c0_g1_i1	Early_instar	Late_instar	-10.2438400209448	3.44551072228146	2.40595899854082e-21	5.23885195599967e-19	0.000	0.000	0.000	1.892	1.757	0.942
TRINITY_DN18018_c0_g1_i2	Early_instar	Late_instar	-11.9160304031407	3.20783444206504	2.76470215958766e-21	5.99532461754518e-19	0.000	0.000	0.000	1.378	1.332	1.204
TRINITY_DN12423_c0_g1_i1	Early_instar	Late_instar	-9.40679290529449	3.40207704965574	2.80934629390514e-21	6.06727065726975e-19	0.010	0.054	0.000	13.107	12.192	8.595
TRINITY_DN11990_c0_g1_i1	Early_instar	Late_instar	-10.1753089932078	3.28233147476526	2.88351612609858e-21	6.20213842537106e-19	0.000	0.000	0.000	3.919	3.456	2.253
TRINITY_DN21039_c0_g2_i7	Early_instar	Late_instar	5.0708126627165	5.58018163176906	2.90645269373331e-21	6.22616295266466e-19	22.390	17.274	10.929	0.568	0.579	0.388
TRINITY_DN21880_c1_g1_i10	Early_instar	Late_instar	-13.5004201086633	4.78377369153255	2.9234426528601e-21	6.23730635677959e-19	0.000	0.000	0.000	5.333	0.415	3.700
TRINITY_DN17139_c1_g1_i10	Early_instar	Late_instar	-10.4198963407466	3.52289149008196	3.01062334377218e-21	6.39751415123187e-19	0.031	0.000	0.000	48.752	16.343	40.391
TRINITY_DN17007_c2_g2_i1	Early_instar	Late_instar	-12.0854262858466	3.37584524537623	3.26048777116894e-21	6.90075715792364e-19	0.000	0.000	0.000	8.576	8.756	4.293
TRINITY_DN21324_c1_g1_i1	Early_instar	Late_instar	-11.9005936684966	3.19253347692904	4.31877455063578e-21	9.10418322801755e-19	0.000	0.000	0.000	16.782	14.808	13.460
TRINITY_DN16216_c0_g1_i2	Early_instar	Late_instar	-6.37276801221363	4.13381396266651	4.59857317877995e-21	9.6555438109367e-19	0.062	0.032	0.107	7.324	6.139	4.749
TRINITY_DN20869_c1_g3_i1	Early_instar	Late_instar	-4.97493496933076	4.88977569758247	4.62864603187579e-21	9.6802734718819e-19	0.692	0.729	0.792	27.511	25.784	18.637
TRINITY_DN16063_c3_g1_i4	Early_instar	Late_instar	-7.83076131609492	4.3548627732337	4.83840854782691e-21	1.00791288615204e-18	0.021	0.000	0.000	1.946	2.539	2.408
TRINITY_DN21922_c0_g3_i1	Early_instar	Late_instar	-8.94211626198317	3.55822068028554	5.87165793955815e-21	1.21835750940353e-18	0.000	0.054	0.043	11.377	17.347	9.449
TRINITY_DN16825_c3_g2_i1	Early_instar	Late_instar	-4.34499765270742	7.00589450850891	6.57436965377479e-21	1.35884002781458e-18	36.719	30.209	32.616	873.447	525.331	665.257
TRINITY_DN16891_c0_g1_i1	Early_instar	Late_instar	-11.9678294643873	3.25919754482228	6.71455915276073e-21	1.3824153847894e-18	0.000	0.000	0.000	3.531	3.176	2.020
TRINITY_DN21709_c1_g1_i1	Early_instar	Late_instar	-7.51880965328133	3.90873843711471	7.23882485129605e-21	1.4845763586503e-18	0.134	0.139	0.011	20.412	18.660	12.052
TRINITY_DN17744_c1_g1_i1	Early_instar	Late_instar	-11.9906371915572	3.28182231881376	7.37323014327072e-21	1.50630252255112e-18	0.000	0.000	0.000	2.315	2.172	1.263
TRINITY_DN21584_c0_g1_i6	Early_instar	Late_instar	-7.88370090705563	5.37764260670543	8.71754890011282e-21	1.77408825924142e-18	0.021	0.021	0.000	4.045	4.566	1.651
TRINITY_DN19976_c1_g1_i4	Early_instar	Late_instar	-9.11767222889336	3.85535853484521	1.09628426887402e-20	2.2224748365771e-18	0.000	0.107	0.000	12.882	12.279	7.837
TRINITY_DN22342_c0_g1_i5	Early_instar	Late_instar	11.8091365115494	3.09922035931706	1.27862087868798e-20	2.58222854706636e-18	0.816	1.415	0.963	0.000	0.000	0.000
TRINITY_DN22067_c2_g1_i9	Early_instar	Late_instar	-12.4156985044221	3.7039607890478	1.33948929469141e-20	2.69486910877231e-18	0.000	0.000	0.000	1.261	1.274	0.350
TRINITY_DN21476_c0_g2_i1	Early_instar	Late_instar	-7.55844509559781	3.5286144364976	1.51894741580111e-20	3.04433885094198e-18	0.021	0.043	0.021	5.234	5.898	4.069
TRINITY_DN22702_c10_g3_i3	Early_instar	Late_instar	-6.9111014504937	3.74312499383187	1.61035240496832e-20	3.21535722459185e-18	0.299	0.182	0.182	38.429	19.364	32.349
TRINITY_DN11754_c0_g1_i1	Early_instar	Late_instar	-7.78555950897111	3.71343607388601	1.61842630453366e-20	3.21932979795056e-18	0.041	0.000	0.086	13.413	12.366	7.876
TRINITY_DN19905_c2_g2_i1	Early_instar	Late_instar	-11.9286778789308	3.2203987143212	1.74523573312189e-20	3.4585735247545e-18	0.000	0.000	0.000	12.035	7.201	6.750
TRINITY_DN13667_c0_g1_i1	Early_instar	Late_instar	-10.2154175724706	3.47915280588504	2.19913466353912e-20	4.34181392974559e-18	0.000	0.011	0.000	3.180	2.568	1.389
TRINITY_DN15372_c0_g1_i1	Early_instar	Late_instar	-9.40296794051465	3.54693715761385	2.22253978615039e-20	4.37171097266875e-18	0.000	0.118	0.000	16.377	16.333	10.974
TRINITY_DN8519_c0_g1_i1	Early_instar	Late_instar	-7.81138457450878	3.3960250238026	2.31095926163707e-20	4.52879542413855e-18	0.021	0.032	0.021	6.657	6.796	4.730
TRINITY_DN12259_c0_g1_i1	Early_instar	Late_instar	-9.42401023436725	3.27823620003985	2.41966237081914e-20	4.72432381419862e-18	0.010	0.000	0.000	7.098	8.611	5.031
TRINITY_DN16623_c3_g1_i20	Early_instar	Late_instar	-11.9507936215117	3.24234386966666	2.71572363108145e-20	5.28288120469786e-18	0.000	0.000	0.000	2.351	2.713	1.389
TRINITY_DN19565_c3_g2_i2	Early_instar	Late_instar	4.87027124854213	4.98244864853099	2.81131101819874e-20	5.44879445402681e-18	9.425	9.687	5.620	0.306	0.270	0.291
TRINITY_DN15169_c1_g1_i7	Early_instar	Late_instar	-12.6270020203967	3.91408928606809	2.87786668257981e-20	5.55743364630157e-18	0.000	0.000	0.000	2.883	4.257	0.758
TRINITY_DN19130_c0_g1_i5	Early_instar	Late_instar	-13.1389188444293	4.42376200997379	2.93115896051061e-20	5.63976301521954e-18	0.000	0.000	0.000	2.847	2.404	0.311
TRINITY_DN18548_c2_g1_i1	Early_instar	Late_instar	-4.51156655923577	5.80316012384194	3.08406254003294e-20	5.91246076515299e-18	3.685	5.551	5.491	96.711	111.331	133.700
TRINITY_DN17139_c1_g1_i9	Early_instar	Late_instar	-12.1216374014051	3.41176064186601	3.10762612474131e-20	5.93612684159972e-18	0.000	0.000	0.000	10.467	3.408	8.799
TRINITY_DN21482_c1_g2_i4	Early_instar	Late_instar	-10.0176546011373	3.28013920641377	3.35711392029738e-20	6.38962632197032e-18	0.000	0.064	0.000	18.323	15.764	20.424
TRINITY_DN22659_c3_g5_i1	Early_instar	Late_instar	-7.57547044104929	4.03914303278874	3.49156116221778e-20	6.62170194319954e-18	0.031	0.171	0.032	12.792	14.113	7.944
TRINITY_DN18017_c2_g1_i2	Early_instar	Late_instar	-9.46109086410394	5.06196587032378	3.56392171289894e-20	6.73479377403246e-18	0.010	0.032	0.011	15.044	1.863	9.197
TRINITY_DN15853_c0_g1_i4	Early_instar	Late_instar	-12.119516250818	3.40979557781456	4.41282650559581e-20	8.30930519801016e-18	0.000	0.000	0.000	4.882	4.354	1.680
TRINITY_DN19611_c3_g8_i1	Early_instar	Late_instar	-11.8373591366659	3.12989938650321	4.45184969337289e-20	8.35305925445908e-18	0.000	0.000	0.000	6.657	6.902	4.778
TRINITY_DN16825_c3_g1_i1	Early_instar	Late_instar	-4.40328180168274	5.84844832651633	4.95598494712975e-20	9.2563114579925e-18	22.607	23.661	27.467	602.635	436.434	554.185
TRINITY_DN17431_c1_g2_i1	Early_instar	Late_instar	-10.496052945616	3.59477303773956	4.96823490714747e-20	9.2563114579925e-18	0.000	0.000	0.000	4.828	3.301	1.156
TRINITY_DN17633_c1_g4_i2	Early_instar	Late_instar	-6.95088443210163	3.68402186902416	5.65298492980427e-20	1.04951136352913e-17	0.031	0.021	0.054	5.693	5.589	3.593
TRINITY_DN19448_c1_g1_i1	Early_instar	Late_instar	-7.51399951172948	4.37056899957412	5.94395469717227e-20	1.09967318509363e-17	0.031	0.086	0.000	7.585	7.153	4.477
TRINITY_DN18256_c3_g1_i7	Early_instar	Late_instar	-6.34041335967814	4.85180526435879	6.31561712346942e-20	1.16436213671433e-17	0.175	0.161	0.021	11.206	9.132	10.197
TRINITY_DN14043_c0_g1_i2	Early_instar	Late_instar	-6.86051513729174	3.76147740638189	6.57919682609692e-20	1.20874466132792e-17	0.031	0.043	0.021	5.099	4.421	2.476
TRINITY_DN19748_c0_g3_i2	Early_instar	Late_instar	11.9243331526931	3.21326006636189	6.77132135450816e-20	1.23973756231742e-17	1.548	3.761	1.520	0.000	0.000	0.000
TRINITY_DN17812_c4_g1_i9	Early_instar	Late_instar	-8.01431778455037	3.53559608450084	7.12889578021087e-20	1.30070390869834e-17	0.031	0.000	0.000	4.369	3.379	2.933
TRINITY_DN14373_c0_g1_i1	Early_instar	Late_instar	-11.9420537881764	3.23372389150731	7.83829310023573e-20	1.42522255848685e-17	0.000	0.000	0.000	4.018	4.122	1.981
TRINITY_DN13333_c0_g1_i1	Early_instar	Late_instar	-8.24604016401736	3.82091552958371	8.12994139021164e-20	1.47318992753041e-17	0.010	0.054	0.011	6.008	6.062	2.836
TRINITY_DN17808_c0_g2_i2	Early_instar	Late_instar	4.08214428609895	7.61010678630346	8.2253031111926e-20	1.4853830655953e-17	72.488	74.177	48.801	4.135	3.205	4.506
TRINITY_DN17061_c2_g1_i1	Early_instar	Late_instar	11.6350119625462	2.92667889078304	8.92367517958918e-20	1.60601871123273e-17	1.352	1.147	1.113	0.000	0.000	0.000
TRINITY_DN14053_c0_g1_i1	Early_instar	Late_instar	-9.32771813151193	3.32770821515839	9.19362340473187e-20	1.64899322573279e-17	0.010	0.021	0.000	6.972	5.773	3.574
TRINITY_DN14737_c0_g1_i3	Early_instar	Late_instar	-5.57556513786157	4.47133022003073	9.56746368211761e-20	1.7102487782034e-17	0.175	0.096	0.150	4.549	9.451	6.808
TRINITY_DN14349_c7_g1_i1	Early_instar	Late_instar	-8.61921605659352	3.58477832619918	1.11024774585727e-19	1.97796056325925e-17	0.000	0.000	0.021	4.405	3.147	2.341
TRINITY_DN17510_c2_g2_i4	Early_instar	Late_instar	4.78557911708635	4.67970681349065	1.38085783035692e-19	2.45181038657199e-17	80.952	98.171	60.350	2.973	3.176	2.612
TRINITY_DN17689_c2_g1_i9	Early_instar	Late_instar	-9.64073116468512	3.80189685749334	1.40728458701942e-19	2.49037598890875e-17	0.000	0.021	0.000	3.702	4.151	1.476
TRINITY_DN14676_c5_g2_i1	Early_instar	Late_instar	-8.91995756522612	3.51908353255406	1.44857445652456e-19	2.55489905478758e-17	0.000	0.043	0.000	5.531	5.049	3.244
TRINITY_DN11815_c0_g1_i1	Early_instar	Late_instar	-8.81458428165855	5.4075692213894	1.4884713188145e-19	2.61654466515325e-17	0.000	0.139	0.011	19.971	17.743	10.391
TRINITY_DN18705_c0_g5_i3	Early_instar	Late_instar	5.26022576597141	4.67004157393762	1.59900841949472e-19	2.8015474666326e-17	13.606	11.241	6.904	0.279	0.357	0.204
TRINITY_DN19318_c0_g1_i5	Early_instar	Late_instar	-12.4407482131865	3.72888291639973	1.70910663818859e-19	2.98456272078663e-17	0.000	0.000	0.000	6.477	1.226	2.515
TRINITY_DN11224_c0_g1_i1	Early_instar	Late_instar	-9.37136549308542	3.52493410619178	1.74158531875933e-19	3.03127507849321e-17	0.000	0.054	0.000	7.306	6.844	3.962
TRINITY_DN22418_c3_g1_i36	Early_instar	Late_instar	12.0864907535961	3.37406731498431	1.80445334335591e-19	3.13040115749666e-17	0.392	1.082	0.300	0.000	0.000	0.000
TRINITY_DN19712_c2_g1_i1	Early_instar	Late_instar	-5.95941131529075	4.67290207440686	1.86077133278117e-19	3.21755335817377e-17	0.846	2.443	0.856	56.949	110.453	75.974
TRINITY_DN20404_c3_g1_i5	Early_instar	Late_instar	-7.5786971736924	4.86079044300195	1.94011596939676e-19	3.34382463103327e-17	0.031	0.096	0.000	8.828	8.958	5.147
TRINITY_DN16378_c3_g5_i1	Early_instar	Late_instar	-8.13295380381111	3.26586507104327	2.13970742012035e-19	3.67585061731844e-17	0.062	0.096	0.043	22.349	20.755	13.859
TRINITY_DN13708_c0_g1_i1	Early_instar	Late_instar	-9.98833993116645	3.09378374059484	2.16269150019642e-19	3.70331173651758e-17	0.000	0.000	0.000	4.081	3.736	2.331
TRINITY_DN20585_c1_g1_i5	Early_instar	Late_instar	12.1667045971433	3.45436313291521	2.28865170188488e-19	3.90635931774623e-17	1.672	1.650	0.385	0.000	0.000	0.000
TRINITY_DN16163_c0_g1_i7	Early_instar	Late_instar	-11.9256038960094	3.21742314164166	2.59252856591441e-19	4.41079972603419e-17	0.000	0.000	0.000	1.811	2.925	1.263
TRINITY_DN19821_c1_g2_i8	Early_instar	Late_instar	11.700460968584	2.99154067423059	2.84475366418437e-19	4.82441044485011e-17	2.023	1.800	0.985	0.000	0.000	0.000
TRINITY_DN19728_c0_g1_i7	Early_instar	Late_instar	-11.7051356347074	2.99897359688315	3.52238528448628e-19	5.95451917484785e-17	0.000	0.000	0.000	1.522	1.400	1.127
TRINITY_DN22120_c0_g1_i5	Early_instar	Late_instar	4.94187116570935	4.65375616303934	3.67328621757181e-19	6.189838227521e-17	2.725	2.593	1.830	0.054	0.097	0.078
TRINITY_DN12595_c0_g1_i1	Early_instar	Late_instar	-9.95025251126793	3.21881424334185	3.70762777984968e-19	6.22787305039385e-17	0.000	0.021	0.000	5.531	5.242	3.622
TRINITY_DN14465_c4_g6_i1	Early_instar	Late_instar	-7.80601425486907	4.2413660496115	3.75060697980721e-19	6.28013026947973e-17	0.041	0.343	0.032	14.782	25.784	22.832
TRINITY_DN12333_c0_g1_i1	Early_instar	Late_instar	-9.1891686723499	3.28175607375252	3.95964233259454e-19	6.60923012940827e-17	0.000	0.032	0.011	6.909	6.892	4.098
TRINITY_DN18176_c1_g1_i4	Early_instar	Late_instar	-11.995164263108	3.28650101342478	4.08117189824971e-19	6.79065935472291e-17	0.000	0.000	0.000	8.549	7.974	3.040
TRINITY_DN16998_c0_g2_i6	Early_instar	Late_instar	4.75720271522382	4.85779027814764	4.67792281203263e-19	7.7591928473439e-17	5.151	4.683	3.286	0.135	0.174	0.204
TRINITY_DN19353_c1_g1_i5	Early_instar	Late_instar	-11.9613953583573	3.2530062826489	4.91928483955841e-19	8.13403748220983e-17	0.000	0.000	0.000	2.955	2.954	1.146
TRINITY_DN16427_c0_g1_i1	Early_instar	Late_instar	-8.9073577247598	3.60023286525066	5.19265732846484e-19	8.55931104559912e-17	0.000	0.011	0.000	2.279	1.931	0.932
TRINITY_DN21831_c1_g1_i7	Early_instar	Late_instar	-4.77977441427219	6.09103352263135	5.23628524909281e-19	8.58207287522509e-17	1.094	0.793	0.664	30.943	12.636	29.747
TRINITY_DN13633_c0_g1_i1	Early_instar	Late_instar	-11.9748707790976	3.26638775361994	5.23890523642596e-19	8.58207287522509e-17	0.000	0.000	0.000	4.153	3.456	1.437
TRINITY_DN11698_c0_g1_i2	Early_instar	Late_instar	-11.672625772593	2.96679566955548	5.36039415109915e-19	8.7539868926839e-17	0.000	0.000	0.000	14.512	14.422	11.207
TRINITY_DN12893_c0_g1_i1	Early_instar	Late_instar	-7.27823737535839	3.46644206727652	5.55191315264808e-19	9.03885626870508e-17	0.031	0.064	0.054	8.945	7.192	4.963
TRINITY_DN17812_c4_g4_i2	Early_instar	Late_instar	-8.36934986810063	3.65414026304838	5.66151809999964e-19	9.18902594193807e-17	0.000	0.000	0.032	4.855	4.489	2.671
TRINITY_DN17254_c2_g1_i2	Early_instar	Late_instar	-5.41134067332814	4.20259824875123	5.83276938416451e-19	9.43802732889641e-17	0.114	0.118	0.150	8.053	4.315	4.982
TRINITY_DN13391_c0_g1_i5	Early_instar	Late_instar	-11.6560084244962	2.95034182895835	6.37686869058548e-19	1.02869779315933e-16	0.000	0.000	0.000	3.117	2.404	2.467
TRINITY_DN13311_c0_g1_i1	Early_instar	Late_instar	-11.7174178697959	3.01117505591389	6.61033784642379e-19	1.06311913717318e-16	0.000	0.000	0.000	3.729	2.935	2.243
TRINITY_DN14078_c0_g1_i5	Early_instar	Late_instar	-11.7449786637584	3.03847488936647	6.79413252599404e-19	1.08936709156181e-16	0.000	0.000	0.000	3.612	3.552	2.166
TRINITY_DN14720_c0_g1_i1	Early_instar	Late_instar	-9.94429456586862	3.15276568649817	7.50476784836302e-19	1.199674551035e-16	0.000	0.000	0.011	3.864	3.939	2.195
TRINITY_DN17404_c2_g2_i7	Early_instar	Late_instar	-15.9007384464134	7.18063603595544	9.59447210809101e-19	1.52910454272082e-16	0.000	0.000	0.000	177.064	2.346	110.538
TRINITY_DN15039_c2_g4_i1	Early_instar	Late_instar	-8.55738854950103	3.22448780834918	9.87642511288648e-19	1.5693135302494e-16	0.052	0.000	0.000	14.179	14.017	8.371
TRINITY_DN13235_c0_g1_i1	Early_instar	Late_instar	-11.7988881374617	3.0919223600205	1.01248082158241e-18	1.60396362968767e-16	0.000	0.000	0.000	3.126	2.886	1.505
TRINITY_DN16594_c1_g3_i5	Early_instar	Late_instar	4.5642818792492	5.03738507611902	1.14576389622086e-18	1.80969132169666e-16	2.519	3.504	2.676	0.162	0.116	0.087
TRINITY_DN13987_c0_g1_i1	Early_instar	Late_instar	-11.7288576200206	3.02252484441023	1.20827545032851e-18	1.90274614963637e-16	0.000	0.000	0.000	2.793	3.157	1.777
TRINITY_DN16362_c2_g1_i1	Early_instar	Late_instar	3.81388193102857	7.60815963649877	1.23191659238922e-18	1.93421871621656e-16	86.620	85.569	66.313	5.288	5.425	6.682
TRINITY_DN14057_c0_g1_i1	Early_instar	Late_instar	-9.98752463419311	3.26069132827919	1.34724925817611e-18	2.10904298072823e-16	0.000	0.011	0.000	2.747	2.452	1.330
TRINITY_DN21964_c0_g1_i1	Early_instar	Late_instar	-11.6267316626516	2.92138967930868	1.37350336470308e-18	2.1437997059932e-16	0.000	0.000	0.000	1.549	1.660	1.292
TRINITY_DN19905_c2_g1_i2	Early_instar	Late_instar	-11.77220948591	3.06549289531299	1.43679250074615e-18	2.23598719998471e-16	0.000	0.000	0.000	8.459	9.460	4.555
TRINITY_DN20475_c2_g3_i2	Early_instar	Late_instar	-9.08994050594463	3.12543027518244	1.7008688291792e-18	2.63918977975162e-16	0.000	0.000	0.064	12.855	11.217	15.286
TRINITY_DN15392_c1_g5_i2	Early_instar	Late_instar	-5.25240370017294	6.75165879999103	1.72035609699916e-18	2.66162227498302e-16	11.551	23.726	35.270	600.843	978.360	1206.788
TRINITY_DN19318_c0_g1_i4	Early_instar	Late_instar	-9.07111003416171	4.70378994329728	2.00242998929895e-18	3.08899637299668e-16	0.000	0.064	0.000	4.081	10.841	5.235
TRINITY_DN18548_c2_g1_i2	Early_instar	Late_instar	-4.43171099550561	5.35636449687834	2.23813255732622e-18	3.44256017073386e-16	8.393	13.492	12.331	231.986	231.196	287.921
TRINITY_DN18012_c1_g1_i6	Early_instar	Late_instar	-11.5975783394537	2.89256355468032	2.24538108662061e-18	3.44369866826868e-16	0.000	0.000	0.000	3.576	3.224	2.729
TRINITY_DN19018_c0_g1_i5	Early_instar	Late_instar	11.9152760711043	3.20528948142046	2.27239307194205e-18	3.47505382146237e-16	3.190	1.318	0.910	0.000	0.000	0.000
TRINITY_DN21348_c0_g1_i5	Early_instar	Late_instar	-5.98989816944314	5.2429195164571	2.52475819673172e-18	3.84985607220371e-16	0.052	0.011	0.043	3.297	2.645	1.447
TRINITY_DN18169_c4_g1_i2	Early_instar	Late_instar	-7.1215448727187	3.63847042063425	2.55112864104394e-18	3.87888846709532e-16	0.021	0.054	0.054	6.567	6.275	3.156
TRINITY_DN19777_c2_g1_i8	Early_instar	Late_instar	-11.8023994141936	3.09539988738657	2.60398215243119e-18	3.94790554869452e-16	0.000	0.000	0.000	3.270	4.923	2.098
TRINITY_DN16719_c0_g1_i4	Early_instar	Late_instar	-7.81867429799235	4.42126014640708	3.1408834570411e-18	4.74829787082739e-16	0.279	0.761	0.546	172.010	28.303	146.578
TRINITY_DN12930_c0_g1_i1	Early_instar	Late_instar	-8.59751691817208	3.23058939060182	3.32005810259705e-18	5.00486935397763e-16	0.000	0.021	0.021	5.585	4.624	3.156
TRINITY_DN20980_c0_g1_i3	Early_instar	Late_instar	4.25159274080607	5.22104704221628	3.57589597751532e-18	5.37522181711052e-16	4.810	4.844	3.243	0.234	0.222	0.243
TRINITY_DN16362_c2_g1_i3	Early_instar	Late_instar	3.97986629972008	6.3710649634675	3.66672717194463e-18	5.49614357285933e-16	73.675	65.079	58.477	3.558	3.881	5.409
TRINITY_DN16163_c0_g1_i2	Early_instar	Late_instar	-8.28935297339849	3.60995449168079	4.00046731846737e-18	5.97945555804366e-16	0.000	0.032	0.000	3.612	2.713	1.855
TRINITY_DN20742_c1_g3_i2	Early_instar	Late_instar	-11.7696057171343	3.06300455600018	4.15878679717023e-18	6.19858385948933e-16	0.000	0.000	0.000	1.171	1.023	0.495
TRINITY_DN14891_c4_g1_i2	Early_instar	Late_instar	-11.6947098180401	2.98859663710198	4.79202028023052e-18	7.12234205245947e-16	0.000	0.000	0.000	6.080	2.722	5.341
TRINITY_DN22723_c0_g1_i6	Early_instar	Late_instar	-7.48132231704808	4.05549985019525	4.99862167682179e-18	7.4086014051539e-16	0.052	0.000	0.000	4.765	4.431	4.361
TRINITY_DN9129_c0_g1_i1	Early_instar	Late_instar	-7.26200510493686	3.3222373624595	5.45686374919579e-18	8.0651836507667e-16	0.031	0.011	0.011	3.648	3.359	2.146
TRINITY_DN8514_c0_g1_i1	Early_instar	Late_instar	-11.5884093424067	2.88357562919168	6.76832724907983e-18	9.97564711429839e-16	0.000	0.000	0.000	9.666	8.678	5.856
TRINITY_DN17723_c1_g1_i3	Early_instar	Late_instar	-11.5750177307386	2.87031377992398	7.11503968280504e-18	1.04575272137939e-15	0.000	0.000	0.000	2.162	2.104	1.437
TRINITY_DN18187_c1_g1_i13	Early_instar	Late_instar	-7.3190814088147	3.47205128369487	7.4043512034516e-18	1.08526047334358e-15	0.021	0.000	0.021	2.793	3.224	1.738
TRINITY_DN18841_c1_g1_i3	Early_instar	Late_instar	-11.6999980759042	2.99402865097565	7.77108091372787e-18	1.13586583786511e-15	0.000	0.000	0.000	2.784	3.852	1.738
TRINITY_DN14168_c0_g1_i1	Early_instar	Late_instar	4.56339938724378	5.03463915684256	8.08145099521965e-18	1.17797723156766e-15	7.195	6.966	5.299	0.198	0.261	0.398
TRINITY_DN20752_c2_g1_i3	Early_instar	Late_instar	-11.6778647335621	2.97215306764825	8.12778829666762e-18	1.18147674272878e-15	0.000	0.000	0.000	3.117	3.359	1.612
TRINITY_DN18112_c1_g5_i3	Early_instar	Late_instar	5.61009495051294	4.08816370950972	8.56096020784144e-18	1.2410343192255e-15	9.549	7.405	6.134	0.261	0.087	0.126
TRINITY_DN16902_c1_g1_i4	Early_instar	Late_instar	-9.10787915662459	3.27535369772061	8.69686699468465e-18	1.25729132902392e-15	0.000	0.054	0.000	5.810	5.695	4.108
TRINITY_DN19084_c1_g2_i3	Early_instar	Late_instar	-8.74865711001341	3.36059773839291	8.86102848911612e-18	1.27753334990766e-15	0.000	0.021	0.000	3.153	2.780	1.748
TRINITY_DN15117_c2_g1_i1	Early_instar	Late_instar	-11.8206403365245	3.11364432966757	1.13094159232079e-17	1.62609732426298e-15	0.000	0.000	0.000	3.414	3.388	1.243
TRINITY_DN16198_c3_g1_i3	Early_instar	Late_instar	-11.6681643410362	2.96279710098404	1.16600106597145e-17	1.67196337134638e-15	0.000	0.000	0.000	3.243	2.983	1.127
TRINITY_DN14032_c0_g1_i1	Early_instar	Late_instar	-8.7633842093119	3.07917075096326	1.30775234583786e-17	1.87015654386413e-15	0.010	0.000	0.000	3.180	2.886	1.476
TRINITY_DN20585_c1_g1_i6	Early_instar	Late_instar	-11.6352387925005	2.92949301088433	1.40859166908612e-17	2.00893267910201e-15	0.000	0.000	0.000	0.865	0.348	1.078
TRINITY_DN13433_c0_g2_i1	Early_instar	Late_instar	-7.52430119413713	3.17270873386929	1.41866399721439e-17	2.01785885539268e-15	0.021	0.032	0.043	6.666	6.024	3.865
TRINITY_DN15070_c0_g1_i2	Early_instar	Late_instar	-11.5597632901934	2.85527842504637	1.48324726956573e-17	2.10406379429657e-15	0.000	0.000	0.000	7.936	7.665	4.749
TRINITY_DN18335_c1_g1_i3	Early_instar	Late_instar	-8.53335585244796	4.15230283450562	1.56077217022502e-17	2.20811703398252e-15	0.000	0.043	0.000	3.810	4.344	2.438
TRINITY_DN19625_c0_g1_i15	Early_instar	Late_instar	-11.5525946269928	2.84811023265344	1.61120310256699e-17	2.27338609501399e-15	0.000	0.000	0.000	0.775	1.072	0.670
TRINITY_DN20581_c0_g2_i1	Early_instar	Late_instar	-4.08411857713831	5.95995616276967	1.66506388673963e-17	2.34313458444594e-15	0.413	0.439	0.310	8.071	7.462	4.759
TRINITY_DN15442_c5_g2_i3	Early_instar	Late_instar	-11.6739647643444	2.96835937613634	1.74405567066689e-17	2.44778444685216e-15	0.000	0.000	0.000	2.729	2.799	1.243
TRINITY_DN13100_c0_g1_i1	Early_instar	Late_instar	-8.73343607376719	3.04891602179674	1.96721369822551e-17	2.75368283599228e-15	0.010	0.000	0.000	2.973	3.485	1.651
TRINITY_DN19051_c1_g1_i3	Early_instar	Late_instar	11.4258455194954	2.71903729181231	2.05538581987496e-17	2.86951383908242e-15	1.837	2.615	1.381	0.000	0.000	0.000
TRINITY_DN15629_c1_g2_i3	Early_instar	Late_instar	-8.67802708854554	2.9947866557025	2.11972881668736e-17	2.9515550302253e-15	0.021	0.000	0.000	3.630	6.651	6.167
TRINITY_DN22698_c2_g1_i9	Early_instar	Late_instar	-7.97270088617515	4.45642325100741	2.23413584768897e-17	3.10269280768816e-15	0.010	0.000	0.000	1.585	1.458	0.505
TRINITY_DN15703_c4_g4_i1	Early_instar	Late_instar	-8.69476073480753	3.01103506370207	2.26910304026493e-17	3.14300471378267e-15	0.010	0.000	0.000	4.252	3.755	2.117
TRINITY_DN19912_c0_g3_i1	Early_instar	Late_instar	-11.9251078634693	3.21731514711492	2.34012196026854e-17	3.23291209299554e-15	0.000	0.000	0.000	5.342	3.610	1.301
TRINITY_DN16199_c4_g4_i5	Early_instar	Late_instar	-7.10166691728092	4.27714457420653	2.68502872054787e-17	3.69974582452158e-15	0.083	0.043	0.000	6.026	9.431	3.865
TRINITY_DN13676_c0_g1_i1	Early_instar	Late_instar	-8.53214903783497	4.48487593653759	2.92202642531451e-17	4.01585096665562e-15	0.000	0.107	0.000	10.431	9.064	5.196
TRINITY_DN17089_c0_g2_i1	Early_instar	Late_instar	-9.7074753341457	2.81181360353528	3.24627385846262e-17	4.44991819686461e-15	0.010	0.000	0.000	5.144	5.377	3.176
TRINITY_DN16506_c0_g2_i4	Early_instar	Late_instar	-9.77039048157986	2.87331487471209	3.54909782442324e-17	4.85245126836905e-15	0.000	0.000	0.000	2.531	2.259	1.185
TRINITY_DN16216_c0_g1_i1	Early_instar	Late_instar	-6.24793275088412	5.27898600660218	3.58576400755169e-17	4.887101597031e-15	0.052	0.246	0.075	10.657	11.188	4.487
TRINITY_DN14772_c1_g1_i10	Early_instar	Late_instar	-11.5036147579815	2.80004256577442	3.59291374592731e-17	4.887101597031e-15	0.000	0.000	0.000	1.784	0.994	0.709
TRINITY_DN17391_c5_g2_i4	Early_instar	Late_instar	-11.4612981309228	2.75818665172019	3.68208861239282e-17	4.99555570920331e-15	0.010	0.000	0.000	19.827	14.065	8.546
TRINITY_DN17215_c0_g1_i3	Early_instar	Late_instar	3.84442278616827	6.3760475559203	3.96621047120747e-17	5.36726671234091e-15	25.436	30.134	23.442	1.414	2.046	2.166
TRINITY_DN13656_c0_g1_i4	Early_instar	Late_instar	-9.72634315432596	3.00783795645672	4.07754335753149e-17	5.50385138096189e-15	0.000	0.032	0.000	5.360	5.367	3.351
TRINITY_DN21655_c3_g3_i6	Early_instar	Late_instar	-11.5122619078112	2.80816030023757	4.12222167597112e-17	5.54999982999959e-15	0.000	0.000	0.000	0.838	1.361	0.981
TRINITY_DN17168_c1_g1_i4	Early_instar	Late_instar	-11.5005255359383	2.7967570171998	4.63099596874217e-17	6.21916900248948e-15	0.000	0.000	0.000	1.135	0.956	0.651
TRINITY_DN22554_c2_g1_i2	Early_instar	Late_instar	-6.13743041633602	4.31455886882481	4.79928132992725e-17	6.42884996782558e-15	0.010	0.021	0.011	1.189	1.110	0.427
TRINITY_DN18662_c5_g1_i4	Early_instar	Late_instar	3.83688144577604	7.76404911254913	5.05393067322954e-17	6.73971997776552e-15	38.505	54.685	26.707	2.820	2.548	3.195
TRINITY_DN11229_c0_g1_i2	Early_instar	Late_instar	-11.3978317651923	2.69544055493704	5.05682799964641e-17	6.73971997776552e-15	0.000	0.000	0.000	3.459	3.195	1.816
TRINITY_DN14566_c0_g1_i4	Early_instar	Late_instar	5.26761603638055	6.39873875987017	5.1088803414788e-17	6.79198684995794e-15	55.486	49.712	14.258	1.486	0.608	1.088
TRINITY_DN19855_c0_g2_i2	Early_instar	Late_instar	-4.43271336310041	4.60199436664823	5.60412372842994e-17	7.43171415335049e-15	0.165	0.214	0.203	5.018	4.576	3.234
TRINITY_DN12029_c0_g1_i1	Early_instar	Late_instar	-11.475637122716	2.77214409544492	5.77713531260394e-17	7.64199459151249e-15	0.000	0.000	0.000	5.666	4.807	3.448
TRINITY_DN13756_c0_g1_i2	Early_instar	Late_instar	-9.03207937625315	3.07503602745684	5.9146358867006e-17	7.80085809383577e-15	0.000	0.000	0.021	5.765	5.261	2.797
TRINITY_DN13857_c0_g1_i1	Early_instar	Late_instar	-9.73605161899727	2.83891779688303	5.92671785931732e-17	7.80085809383577e-15	0.000	0.000	0.000	3.702	3.717	1.865
TRINITY_DN21348_c0_g1_i1	Early_instar	Late_instar	-11.4735617589392	2.77004107442376	5.95465497496767e-17	7.81818124157542e-15	0.000	0.000	0.000	1.198	1.390	0.903
TRINITY_DN15416_c0_g1_i1	Early_instar	Late_instar	-8.91769087109832	3.22410712954407	6.15977829752788e-17	8.06747993264344e-15	0.010	0.000	0.000	2.288	3.311	0.952
TRINITY_DN14141_c0_g1_i4	Early_instar	Late_instar	-11.5577486665621	2.85342938048675	6.36450928129211e-17	8.3150349405365e-15	0.000	0.000	0.000	4.009	3.591	1.855
TRINITY_DN19574_c0_g1_i1	Early_instar	Late_instar	-7.47183314408011	3.61067871531296	6.4246545940403e-17	8.37293901181923e-15	0.021	0.096	0.011	7.999	8.089	4.030
TRINITY_DN14291_c7_g3_i1	Early_instar	Late_instar	-11.4702638706476	2.76684017304753	7.08766319113837e-17	9.21431043659739e-15	0.000	0.000	0.000	4.090	3.910	2.564
TRINITY_DN6031_c0_g1_i1	Early_instar	Late_instar	-11.5063890684354	2.80260939385966	7.23622013173843e-17	9.38438430418e-15	0.000	0.000	0.000	6.990	6.130	3.642
TRINITY_DN21612_c1_g4_i10	Early_instar	Late_instar	5.05434294231005	4.37893890476111	7.74963425305939e-17	1.00256393055716e-14	4.181	4.683	4.217	0.162	0.174	0.058
TRINITY_DN21461_c0_g1_i2	Early_instar	Late_instar	-9.74886678753128	2.8510442505613	7.98956072329201e-17	1.03108204144104e-14	0.000	0.000	0.000	1.910	1.641	0.825
TRINITY_DN21146_c5_g1_i3	Early_instar	Late_instar	3.66259960398262	6.84357524358185	8.06556328942181e-17	1.036648285029e-14	14.039	14.553	10.704	0.901	1.081	1.195
TRINITY_DN13609_c0_g2_i8	Early_instar	Late_instar	-9.11912086978775	2.96379353420257	8.07187582083361e-17	1.036648285029e-14	0.010	0.000	0.000	5.198	4.498	2.243
TRINITY_DN12705_c0_g1_i2	Early_instar	Late_instar	-11.4744545118268	2.77101338997987	8.37697654611577e-17	1.0732265932399e-14	0.000	0.000	0.000	6.999	6.410	4.059
TRINITY_DN15469_c4_g6_i2	Early_instar	Late_instar	-5.1192842008393	4.25571347388317	8.52830974929435e-17	1.08997566534943e-14	0.072	0.054	0.064	2.820	2.780	1.272
TRINITY_DN20585_c1_g1_i4	Early_instar	Late_instar	-11.7892106882234	3.08213819563172	8.62613716851099e-17	1.0998220960488e-14	0.000	0.000	0.000	1.288	0.261	1.029
TRINITY_DN22421_c1_g1_i10	Early_instar	Late_instar	11.349623097196	2.64355151499729	8.67973257517933e-17	1.10198904275041e-14	0.588	0.804	0.407	0.000	0.000	0.000
TRINITY_DN19975_c1_g3_i4	Early_instar	Late_instar	11.2812860108833	2.57617791272666	8.68478664248036e-17	1.10198904275041e-14	1.032	1.254	0.910	0.000	0.000	0.000
TRINITY_DN15310_c0_g1_i11	Early_instar	Late_instar	-11.6126071696007	2.90767838755419	9.00732842150598e-17	1.13832996924478e-14	0.000	0.000	0.000	1.775	2.491	0.971
TRINITY_DN19638_c0_g1_i2	Early_instar	Late_instar	-9.1006987023835	3.2833588515511	9.01421713625569e-17	1.13832996924478e-14	0.000	0.011	0.000	1.360	1.467	0.719
TRINITY_DN16324_c0_g1_i3	Early_instar	Late_instar	-7.42693509313469	3.9897868472221	9.43861533604134e-17	1.18908574919195e-14	0.072	0.000	0.000	6.044	6.371	4.108
TRINITY_DN12890_c0_g1_i1	Early_instar	Late_instar	-11.4561843565702	2.75296346892608	9.53893402405464e-17	1.19886954175957e-14	0.000	0.000	0.000	3.216	2.597	1.835
TRINITY_DN13049_c0_g1_i1	Early_instar	Late_instar	-11.4941420453597	2.79052521279325	9.85261878387987e-17	1.23535963292098e-14	0.000	0.000	0.000	4.081	3.330	2.069
TRINITY_DN18548_c2_g3_i2	Early_instar	Late_instar	-4.44019833167341	6.78822082702571	1.04914272138376e-16	1.31234609158056e-14	3.871	7.298	10.447	122.412	154.346	207.081
TRINITY_DN14701_c0_g3_i3	Early_instar	Late_instar	-11.4863442737525	2.78304133699972	1.10430243598803e-16	1.37808609653299e-14	0.000	0.000	0.000	21.349	9.595	8.235
TRINITY_DN19310_c0_g1_i3	Early_instar	Late_instar	-11.2887815173171	2.58768828068657	1.14814248863152e-16	1.42942389078755e-14	0.000	0.000	0.000	5.432	5.425	3.749
TRINITY_DN14406_c1_g1_i1	Early_instar	Late_instar	-11.3124576583699	2.61105941695211	1.166073302791e-16	1.44833968538209e-14	0.000	0.000	0.000	2.738	3.234	1.962
TRINITY_DN21186_c0_g1_i3	Early_instar	Late_instar	-11.661503474278	2.95643361656443	1.17791772736085e-16	1.4596248896983e-14	0.000	0.000	0.000	4.855	4.508	1.301
TRINITY_DN17964_c0_g1_i3	Early_instar	Late_instar	-11.4333722879263	2.73033880829644	1.2615356385853e-16	1.55958817076695e-14	0.000	0.000	0.000	0.955	1.236	0.767
TRINITY_DN17510_c2_g1_i2	Early_instar	Late_instar	4.66686426751159	4.21626487781193	1.33067375656903e-16	1.64122633584104e-14	104.375	99.918	63.936	2.973	4.209	3.467
TRINITY_DN20743_c1_g3_i1	Early_instar	Late_instar	-11.3246156491856	2.62315372178667	1.39135258347308e-16	1.71207553248204e-14	0.000	0.000	0.000	3.901	4.132	2.311
TRINITY_DN12301_c0_g1_i3	Early_instar	Late_instar	-11.4042014013268	2.70154868023105	1.42408431344853e-16	1.74828652420391e-14	0.000	0.000	0.000	8.567	9.113	6.118
TRINITY_DN19925_c0_g1_i2	Early_instar	Late_instar	4.4341816353441	4.51338155965518	1.43540952395697e-16	1.75811085026878e-14	4.439	4.854	3.243	0.189	0.154	0.262
TRINITY_DN16081_c0_g1_i1	Early_instar	Late_instar	-11.5522625983076	2.84807331822363	1.58360342772737e-16	1.93514144498638e-14	0.000	0.000	0.000	2.495	2.568	1.107
TRINITY_DN22119_c1_g4_i4	Early_instar	Late_instar	-11.3315363499925	2.62986198475901	1.5947567263251e-16	1.9442803664358e-14	0.000	0.000	0.000	2.459	3.736	2.030
TRINITY_DN19008_c5_g2_i2	Early_instar	Late_instar	-6.33871139135571	3.46317325549044	1.66037777334902e-16	2.01963008605617e-14	0.052	0.054	0.032	4.810	4.276	2.263
TRINITY_DN13096_c0_g1_i1	Early_instar	Late_instar	-11.4642097262461	2.76097976801673	1.8263164742589e-16	2.21637746068777e-14	0.000	0.000	0.000	6.648	5.213	3.292
TRINITY_DN14780_c3_g1_i1	Early_instar	Late_instar	4.61887788911994	4.35531689330973	1.95230657882627e-16	2.36385459265116e-14	14.225	15.678	9.987	0.396	0.560	0.719
TRINITY_DN14840_c0_g1_i8	Early_instar	Late_instar	-11.4071057188838	2.70469209149881	2.11848251938597e-16	2.55920427090755e-14	0.000	0.000	0.000	1.730	2.346	0.932
TRINITY_DN20829_c0_g2_i3	Early_instar	Late_instar	-11.3345169191909	2.63306176673098	2.20502481581725e-16	2.65768275750621e-14	0.000	0.000	0.000	1.261	0.994	0.583
TRINITY_DN15038_c1_g1_i1	Early_instar	Late_instar	-4.48374216364536	4.9592972384538	2.32050014396268e-16	2.79050690039439e-14	1.868	2.733	1.606	31.024	46.510	62.456
TRINITY_DN21441_c8_g5_i1	Early_instar	Late_instar	-10.1774844606832	8.76667503575454	2.33355672717396e-16	2.79984475166051e-14	0.165	4.426	0.075	1667.406	1350.310	1888.457
TRINITY_DN20991_c4_g1_i1	Early_instar	Late_instar	-11.4683986713466	2.76531986196983	2.39922764536193e-16	2.87212518487309e-14	0.000	0.000	0.000	1.639	2.211	0.767
TRINITY_DN13111_c0_g1_i1	Early_instar	Late_instar	-8.87767442037935	2.7219682124327	2.4340740877529e-16	2.90726248603118e-14	0.021	0.000	0.000	9.567	8.205	5.021
TRINITY_DN15316_c1_g1_i1	Early_instar	Late_instar	-7.26361797676089	3.29732083729223	2.94205362343702e-16	3.50607975953377e-14	0.010	0.032	0.011	2.937	2.838	1.729
TRINITY_DN19282_c0_g1_i5	Early_instar	Late_instar	-11.4232893464028	2.720557038607	3.05858672096719e-16	3.63676270965879e-14	0.000	0.000	0.000	5.414	4.904	2.855
TRINITY_DN14160_c0_g1_i11	Early_instar	Late_instar	-11.9555752962863	3.24667286837136	3.18451553776251e-16	3.77800641556256e-14	0.000	0.000	0.000	5.270	0.849	5.963
TRINITY_DN12850_c0_g1_i1	Early_instar	Late_instar	-11.355020404391	2.65303376806116	3.20673351406537e-16	3.7958542213921e-14	0.000	0.000	0.000	2.405	2.095	1.573
TRINITY_DN17808_c0_g2_i3	Early_instar	Late_instar	5.05765425015795	4.58916345741811	3.71744569938617e-16	4.39056890281074e-14	11.572	7.126	4.849	0.360	0.222	0.136
TRINITY_DN13128_c0_g1_i1	Early_instar	Late_instar	-7.58986352810808	3.35509170659159	4.42396028374149e-16	5.21337609205635e-14	0.021	0.096	0.011	8.639	8.244	4.166
TRINITY_DN13560_c0_g1_i3	Early_instar	Late_instar	-11.3668476399249	2.66477579778919	4.48566162104023e-16	5.27434061538846e-14	0.000	0.000	0.000	3.468	3.562	2.117
TRINITY_DN16097_c0_g2_i1	Early_instar	Late_instar	-5.97562416037604	3.66877035970064	4.76696715286221e-16	5.59267773818726e-14	0.041	0.043	0.032	2.901	3.340	1.398
TRINITY_DN17689_c2_g1_i6	Early_instar	Late_instar	-11.2874130397527	2.58663100684803	5.02956718599128e-16	5.88770926869846e-14	0.000	0.000	0.000	1.612	1.139	0.728
TRINITY_DN16210_c1_g1_i2	Early_instar	Late_instar	-11.1991720509535	2.49943077175131	5.1637042292784e-16	6.0313889222865e-14	0.000	0.000	0.000	4.693	4.238	2.875
TRINITY_DN17555_c0_g2_i3	Early_instar	Late_instar	-6.52214292067189	4.48806051783853	5.59221580513364e-16	6.51751812073197e-14	0.062	0.000	0.064	6.747	2.500	4.895
TRINITY_DN16192_c5_g1_i1	Early_instar	Late_instar	-11.7095095578225	3.00422589214893	6.55887671082845e-16	7.62732493457923e-14	0.000	0.000	0.000	5.783	3.118	1.049
TRINITY_DN11141_c0_g1_i1	Early_instar	Late_instar	-7.9658963317301	3.02903861516105	6.85783077515308e-16	7.94667080514609e-14	0.062	0.064	0.000	15.431	12.472	6.973
TRINITY_DN21216_c0_g7_i1	Early_instar	Late_instar	3.88277839054715	5.53512817546635	6.86352539679423e-16	7.94667080514609e-14	8.764	9.194	5.909	0.450	0.608	0.592
TRINITY_DN15990_c1_g1_i11	Early_instar	Late_instar	-11.2938588446109	2.59306396849438	7.02310962189789e-16	8.11368507235505e-14	0.000	0.000	0.000	2.558	2.056	1.078
TRINITY_DN21134_c0_g1_i20	Early_instar	Late_instar	5.95750344930582	3.82444468946304	7.1454664870224e-16	8.2370571407697e-14	1.528	1.875	0.749	0.018	0.019	0.039
TRINITY_DN13138_c0_g1_i1	Early_instar	Late_instar	-7.83155565695846	3.10576207356619	7.40696102168537e-16	8.51993742563948e-14	0.010	0.032	0.011	3.964	3.977	2.137
TRINITY_DN15621_c1_g2_i1	Early_instar	Late_instar	-4.17086876277143	4.46432535889423	7.95507549169642e-16	9.13056300253018e-14	1.177	1.168	0.781	19.647	17.627	20.326
TRINITY_DN22141_c2_g1_i4	Early_instar	Late_instar	-11.5052553520418	2.80071913819816	8.02793322157065e-16	9.19424248094689e-14	0.000	0.000	0.000	1.937	0.618	2.525
TRINITY_DN17669_c0_g1_i13	Early_instar	Late_instar	11.1379972936273	2.43435869990609	8.1280188090379e-16	9.28876309338689e-14	0.836	1.232	1.070	0.000	0.000	0.000
TRINITY_DN16178_c1_g5_i1	Early_instar	Late_instar	-11.2356601560536	2.53558390557661	8.41276377104688e-16	9.59345165201794e-14	0.000	0.000	0.000	3.333	2.799	1.622
TRINITY_DN18147_c1_g1_i6	Early_instar	Late_instar	-11.2439255902984	2.5437049690259	9.7739107975885e-16	1.11216595295054e-13	0.000	0.000	0.000	1.829	2.008	1.000
TRINITY_DN12795_c0_g1_i1	Early_instar	Late_instar	-9.51279664016145	2.61607353304823	1.04000177584273e-15	1.18087068590967e-13	0.000	0.000	0.000	3.054	2.828	1.758
TRINITY_DN15880_c2_g1_i1	Early_instar	Late_instar	-11.1252857138149	2.42622099248701	1.0502576336368e-15	1.18996213942164e-13	0.000	0.000	0.000	1.928	1.265	1.835
TRINITY_DN11757_c0_g1_i1	Early_instar	Late_instar	-8.37790312086381	2.84910928806835	1.07342968396579e-15	1.21361776576919e-13	0.031	0.075	0.000	12.278	12.298	7.488
TRINITY_DN13306_c0_g1_i1	Early_instar	Late_instar	-6.86783572377845	3.07067540586233	1.13752113192016e-15	1.28333727360681e-13	0.021	0.043	0.043	4.522	4.238	2.952
TRINITY_DN17246_c0_g2_i2	Early_instar	Late_instar	-11.2437163897829	2.54360237877416	1.14730883038551e-15	1.2916256347523e-13	0.000	0.000	0.000	5.018	3.910	2.224
TRINITY_DN20173_c1_g1_i1	Early_instar	Late_instar	3.66373066246014	6.79398360364096	1.17680502472172e-15	1.32201926683812e-13	49.849	62.915	72.831	4.540	3.977	6.614
TRINITY_DN22499_c1_g1_i1	Early_instar	Late_instar	-5.81488451208465	4.28345517037831	1.22425661735153e-15	1.37241241816323e-13	0.031	0.054	0.021	2.486	2.104	0.738
TRINITY_DN14335_c0_g1_i3	Early_instar	Late_instar	-11.0880779183996	2.38957932965429	1.28286111868543e-15	1.43506865775652e-13	0.000	0.000	0.000	1.279	1.004	1.272
TRINITY_DN16400_c6_g1_i3	Early_instar	Late_instar	11.2089924983653	2.50385270984438	1.36229353677148e-15	1.52071045606862e-13	2.250	4.908	3.104	0.000	0.000	0.000
TRINITY_DN22428_c5_g2_i3	Early_instar	Late_instar	-8.29891622720682	6.26609590959622	1.37610692677435e-15	1.5328962044102e-13	0.124	0.246	0.343	120.565	5.531	98.680
TRINITY_DN14054_c0_g1_i1	Early_instar	Late_instar	-11.5534186979871	2.84931686248165	1.38693152944342e-15	1.54170842617458e-13	0.000	0.000	0.000	1.108	2.973	0.796
TRINITY_DN16742_c0_g1_i2	Early_instar	Late_instar	-3.73503296092038	6.99990411910842	1.44845316122288e-15	1.60672020265461e-13	4.294	5.272	4.678	42.176	82.719	68.341
TRINITY_DN14155_c2_g1_i3	Early_instar	Late_instar	-14.4027768244453	5.6843206527095	1.4665324973875e-15	1.6233717050579e-13	0.000	0.000	0.000	30.357	0.357	10.527
TRINITY_DN13563_c0_g1_i5	Early_instar	Late_instar	-4.00859637349986	5.38271479428691	1.47952858888189e-15	1.63433855312982e-13	1.259	1.950	1.606	33.231	17.250	28.776
TRINITY_DN21542_c0_g2_i7	Early_instar	Late_instar	4.24751223680422	4.59366642751789	1.48284875607796e-15	1.6345936121166e-13	2.157	2.625	2.398	0.171	0.077	0.136
TRINITY_DN13609_c0_g2_i4	Early_instar	Late_instar	-11.1385133377403	2.43975027443369	1.49566874765817e-15	1.6452978123927e-13	0.000	0.000	0.000	3.423	2.799	1.952
TRINITY_DN15629_c1_g2_i4	Early_instar	Late_instar	-8.74963761602172	5.68392007505184	1.59720510147689e-15	1.75334681181214e-13	0.000	0.354	0.000	42.933	36.904	32.796
TRINITY_DN21469_c3_g2_i1	Early_instar	Late_instar	6.77788413115364	3.49467291986994	1.67522718088502e-15	1.83518883219437e-13	16.888	14.874	17.855	0.315	0.097	0.000
TRINITY_DN19368_c2_g1_i3	Early_instar	Late_instar	-11.3012435536824	2.60029648380378	1.8500886761544e-15	2.01958960950582e-13	0.000	0.000	0.000	1.531	2.365	0.874
TRINITY_DN14344_c1_g1_i1	Early_instar	Late_instar	8.73604858799627	2.72418992825488	1.85118869180965e-15	2.01958960950582e-13	4.139	2.754	2.301	0.000	0.019	0.000
TRINITY_DN13103_c0_g1_i1	Early_instar	Late_instar	-7.85088993875071	2.91541214537805	1.86172261274561e-15	2.02690261081472e-13	0.031	0.032	0.000	6.639	5.464	3.418
TRINITY_DN20747_c1_g1_i1	Early_instar	Late_instar	5.24442104553409	3.6261894788843	1.94030960513625e-15	2.10812447283305e-13	3.221	3.568	2.612	0.063	0.087	0.107
TRINITY_DN22419_c1_g3_i2	Early_instar	Late_instar	-10.6263288902393	7.25215850384724	2.03159783380632e-15	2.20278492996639e-13	0.196	0.268	0.075	440.696	6.584	424.331
TRINITY_DN22656_c1_g2_i3	Early_instar	Late_instar	5.26322464551421	3.76051376680598	2.11495308301651e-15	2.28847438708731e-13	1.517	1.275	0.974	0.054	0.019	0.029
TRINITY_DN22547_c1_g3_i10	Early_instar	Late_instar	-13.2177500829871	4.50205427619125	2.35943048542133e-15	2.54779971111456e-13	0.000	0.000	0.000	8.098	0.193	5.293
TRINITY_DN14648_c0_g1_i1	Early_instar	Late_instar	-8.06089718180473	2.71319377414684	2.37474898367132e-15	2.55911849743415e-13	0.010	0.000	0.000	1.576	1.178	0.893
TRINITY_DN19712_c2_g1_i2	Early_instar	Late_instar	-4.52985484539267	4.20241687685976	2.38562572476728e-15	2.56561439733509e-13	4.036	2.508	4.988	96.495	90.374	94.009
TRINITY_DN15289_c0_g1_i1	Early_instar	Late_instar	-9.50735462566597	2.80258349435038	2.41670329241598e-15	2.59376479935728e-13	0.000	0.021	0.000	2.964	3.572	1.952
TRINITY_DN18068_c2_g1_i8	Early_instar	Late_instar	-7.76665284726043	2.91195405873802	2.47972325020114e-15	2.65601450636928e-13	0.021	0.000	0.000	3.135	3.514	2.263
TRINITY_DN18112_c1_g4_i2	Early_instar	Late_instar	4.76008976122982	4.62957041453948	2.62672443891534e-15	2.80778269720987e-13	38.123	32.792	20.927	0.549	1.564	1.340
TRINITY_DN17812_c4_g1_i10	Early_instar	Late_instar	-12.5082479563802	3.79664127656176	2.64926158020973e-15	2.82616388572696e-13	0.000	0.000	0.000	5.099	6.410	0.369
TRINITY_DN21622_c0_g1_i1	Early_instar	Late_instar	-9.40571599117543	2.50992134363155	2.66029674521923e-15	2.83222578235493e-13	0.021	0.000	0.000	9.981	9.460	6.856
TRINITY_DN20063_c2_g2_i15	Early_instar	Late_instar	-11.1166834734264	2.41828629049445	2.69557641163879e-15	2.86402287334602e-13	0.000	0.000	0.000	1.685	1.718	0.991
TRINITY_DN2885_c0_g1_i1	Early_instar	Late_instar	-8.45254827058769	3.26122597069516	2.9006283409067e-15	3.07571236020151e-13	0.000	0.225	0.000	16.971	17.144	10.828
TRINITY_DN14306_c4_g1_i2	Early_instar	Late_instar	-5.58730378021316	5.89551529685734	3.12163788484594e-15	3.30344207525937e-13	0.196	0.225	0.193	11.873	2.143	16.393
TRINITY_DN19171_c0_g1_i5	Early_instar	Late_instar	-11.2160772383908	2.51640910107877	3.2326330233452e-15	3.41407342377727e-13	0.000	0.000	0.000	5.774	6.526	2.710
TRINITY_DN21040_c2_g1_i1	Early_instar	Late_instar	-13.5888881764367	4.87179902660689	3.29582304041153e-15	3.47387626920827e-13	0.000	0.000	0.000	29.258	0.608	29.659
TRINITY_DN21706_c1_g1_i5	Early_instar	Late_instar	4.83962962853453	6.25062399898047	3.56663862181286e-15	3.75184856376466e-13	4.160	21.486	14.451	0.486	0.463	0.476
TRINITY_DN17577_c0_g7_i3	Early_instar	Late_instar	-11.0598048889255	2.36222089298711	3.60049843327369e-15	3.77995184724955e-13	0.000	0.000	0.000	5.423	4.788	3.380
TRINITY_DN17412_c0_g2_i10	Early_instar	Late_instar	-11.4275649565172	2.72467790910156	3.61366470694452e-15	3.78626192027423e-13	0.000	0.000	0.000	3.549	0.792	2.224
TRINITY_DN20207_c2_g1_i3	Early_instar	Late_instar	-9.24605303421162	3.52768536101309	3.71568847708106e-15	3.88026548156991e-13	0.052	0.000	0.000	3.171	24.191	24.425
TRINITY_DN17139_c1_g1_i8	Early_instar	Late_instar	-11.4064662423436	2.70383719261224	3.71804996816591e-15	3.88026548156991e-13	0.000	0.000	0.000	82.695	20.697	49.733
TRINITY_DN21755_c0_g1_i13	Early_instar	Late_instar	-11.2007527039559	2.50132605462668	3.72856245745636e-15	3.88357670765612e-13	0.000	0.000	0.000	0.577	0.627	0.262
TRINITY_DN17042_c0_g3_i8	Early_instar	Late_instar	-7.37180142747053	3.4551229196262	3.89954164371618e-15	4.05368462578213e-13	0.052	0.000	0.000	5.342	4.190	2.467
TRINITY_DN18392_c4_g1_i2	Early_instar	Late_instar	-11.117177585855	2.4188754134698	3.93481605203054e-15	4.08233307735373e-13	0.000	0.000	0.000	5.513	5.435	2.875
TRINITY_DN16981_c5_g1_i1	Early_instar	Late_instar	-5.62784666079991	3.30155946186581	4.06887574494295e-15	4.21315760110414e-13	0.093	0.107	0.118	5.720	5.763	4.526
TRINITY_DN16063_c3_g1_i13	Early_instar	Late_instar	-8.21513798044185	3.88018506991076	4.36373618546782e-15	4.5096486141694e-13	0.000	0.032	0.000	2.387	1.419	1.185
TRINITY_DN19171_c0_g1_i1	Early_instar	Late_instar	-11.4466611989149	2.74259442505743	4.49776812593186e-15	4.63910150252059e-13	0.000	0.000	0.000	1.522	0.463	2.195
TRINITY_DN21297_c2_g2_i7	Early_instar	Late_instar	-9.5124785650037	2.73536196010781	4.86802130026879e-15	5.0112206817086e-13	0.000	0.000	0.021	9.999	8.620	4.059
TRINITY_DN21640_c2_g1_i10	Early_instar	Late_instar	6.17150976180994	3.55616324173944	4.90945482662057e-15	5.04405968516792e-13	2.219	5.358	2.012	0.063	0.039	0.019
TRINITY_DN14737_c0_g1_i2	Early_instar	Late_instar	-5.33623242945654	4.65263182933896	5.05137394661577e-15	5.17981198184755e-13	0.103	0.204	0.268	4.279	13.350	5.944
TRINITY_DN18256_c3_g1_i3	Early_instar	Late_instar	-5.02343005073033	3.86957190904566	5.6078510787232e-15	5.73931559530758e-13	0.103	0.043	0.064	3.369	2.056	2.107
TRINITY_DN19832_c1_g4_i1	Early_instar	Late_instar	-12.4850882823354	8.49431422435607	5.80313051868509e-15	5.92770737460744e-13	0.072	0.054	0.075	719.858	2.770	577.124
TRINITY_DN18817_c1_g1_i3	Early_instar	Late_instar	-4.80530592909528	5.43532457464878	5.8201758426626e-15	5.9336636644887e-13	0.537	0.514	0.128	13.827	7.790	12.334
TRINITY_DN11252_c0_g1_i1	Early_instar	Late_instar	-8.89331552976839	3.10042853392076	5.92078209342198e-15	6.02462350244507e-13	0.000	0.021	0.000	2.459	2.075	1.029
TRINITY_DN16063_c3_g1_i25	Early_instar	Late_instar	-5.7854369373383	4.79067138831394	6.11814117947201e-15	6.21349493451484e-13	0.114	0.032	0.011	3.288	3.456	2.904
TRINITY_DN12963_c0_g1_i1	Early_instar	Late_instar	-9.40701908834678	2.70527975979499	6.35230522174074e-15	6.43894969143192e-13	0.000	0.021	0.000	3.639	2.886	2.175
TRINITY_DN11835_c0_g1_i1	Early_instar	Late_instar	-8.19572687568477	2.60267899956089	6.63178131990001e-15	6.70938457358602e-13	0.052	0.000	0.054	16.296	16.169	12.033
TRINITY_DN20568_c0_g4_i1	Early_instar	Late_instar	-6.00871660359733	3.51264630024859	6.80810663216417e-15	6.87462859009676e-13	0.041	0.118	0.043	4.729	4.836	2.719
TRINITY_DN21815_c1_g5_i3	Early_instar	Late_instar	-10.9766207965673	2.28012361317679	7.13494914867088e-15	7.19094151151379e-13	0.000	0.000	0.000	3.504	2.742	2.816
TRINITY_DN17266_c6_g1_i4	Early_instar	Late_instar	11.3060401693017	2.5987974836783	7.2929145316671e-15	7.33617288402224e-13	0.537	1.907	0.867	0.000	0.000	0.000
TRINITY_DN14424_c0_g2_i6	Early_instar	Late_instar	-11.0289965880908	2.33195201298787	7.32435885653988e-15	7.35382307053583e-13	0.000	0.000	0.000	2.369	2.491	1.515
TRINITY_DN20136_c4_g1_i2	Early_instar	Late_instar	-6.62803994779529	3.85116031606933	7.81178524405698e-15	7.82835569760498e-13	0.000	0.054	0.021	2.450	2.645	1.612
TRINITY_DN17452_c3_g8_i3	Early_instar	Late_instar	-9.43629980188999	2.66025760350528	7.92354295847032e-15	7.9253403595195e-13	0.000	0.000	0.011	3.090	2.848	1.447
TRINITY_DN12840_c0_g1_i1	Early_instar	Late_instar	-8.24892155098479	2.65441100936733	8.11543751422299e-15	8.10196282552013e-13	0.010	0.000	0.011	5.360	4.875	2.923
TRINITY_DN21240_c7_g1_i2	Early_instar	Late_instar	-6.42895504017542	6.67960299416597	8.46013849338667e-15	8.43018546067939e-13	9.621	22.740	3.532	509.680	2068.640	448.590
TRINITY_DN17522_c3_g1_i9	Early_instar	Late_instar	3.42612620253344	6.04025164833198	8.48746866037044e-15	8.44152146160753e-13	371.749	324.454	285.321	34.258	25.726	32.534
TRINITY_DN21755_c0_g1_i1	Early_instar	Late_instar	-11.0027707475712	2.30575338789834	9.13609272537355e-15	9.06958608414569e-13	0.000	0.000	0.000	0.549	0.309	0.447
TRINITY_DN19353_c1_g1_i2	Early_instar	Late_instar	-11.0971332986368	2.39844883654198	9.39830816697889e-15	9.312421006202e-13	0.000	0.000	0.000	0.613	0.251	0.544
TRINITY_DN20431_c0_g1_i4	Early_instar	Late_instar	-11.0742267558115	2.37626957129985	9.73478212905225e-15	9.6223945563499e-13	0.000	0.000	0.000	3.153	1.351	2.078
TRINITY_DN17190_c3_g2_i4	Early_instar	Late_instar	4.64261310505521	4.07358138062025	9.74751187292778e-15	9.6223945563499e-13	4.418	4.854	2.558	0.144	0.135	0.214
TRINITY_DN21088_c3_g1_i4	Early_instar	Late_instar	-5.21222715904301	4.17544089951057	9.78200646246133e-15	9.63846417023751e-13	0.072	0.064	0.075	4.279	1.100	3.079
TRINITY_DN20673_c3_g4_i5	Early_instar	Late_instar	-4.82363103887274	3.91870288899355	1.03075849179028e-14	1.01374522895181e-12	0.330	0.214	0.193	9.963	4.856	7.109
TRINITY_DN18850_c2_g3_i4	Early_instar	Late_instar	-8.63152475394011	2.68608399992231	1.088842328381e-14	1.06888358588675e-12	0.000	0.000	0.182	29.799	17.559	23.832
TRINITY_DN20106_c0_g1_i3	Early_instar	Late_instar	-5.41660086743415	3.56539029392076	1.09524173494246e-14	1.07317464220881e-12	0.155	0.139	0.054	5.711	5.898	4.089
TRINITY_DN19171_c0_g1_i11	Early_instar	Late_instar	-10.9353164237011	2.2394307893069	1.11580178031871e-14	1.09129951571578e-12	0.000	0.000	0.000	2.711	2.037	2.350
TRINITY_DN15169_c1_g1_i9	Early_instar	Late_instar	-11.1312254937444	2.43295446128893	1.1225697862828e-14	1.09589322014382e-12	0.000	0.000	0.000	2.648	1.265	1.049
TRINITY_DN10263_c0_g1_i1	Early_instar	Late_instar	-10.9559917536551	2.26008698325946	1.35532039007376e-14	1.32067610459636e-12	0.000	0.000	0.000	7.540	7.356	5.099
TRINITY_DN12270_c0_g1_i2	Early_instar	Late_instar	-8.62274659018917	2.46336191841599	1.3868731356804e-14	1.34893807638091e-12	0.021	0.000	0.000	4.459	5.454	2.943
TRINITY_DN17342_c2_g2_i4	Early_instar	Late_instar	-11.1044580159171	2.40661429754762	1.4032218160243e-14	1.36233527943995e-12	0.000	0.000	0.000	4.450	4.190	1.835
TRINITY_DN18695_c3_g1_i5	Early_instar	Late_instar	4.73321364568866	3.74224504595236	1.47728337983067e-14	1.43161205482785e-12	7.618	6.258	6.155	0.216	0.280	0.272
TRINITY_DN19403_c0_g1_i3	Early_instar	Late_instar	3.92317201221348	4.8180569720965	1.49432201199729e-14	1.44333751685003e-12	10.498	10.941	7.429	0.622	0.801	0.505
TRINITY_DN18661_c1_g2_i9	Early_instar	Late_instar	-5.7257009909306	3.98607748866065	1.49483852289427e-14	1.44333751685003e-12	0.052	0.043	0.011	2.198	2.336	1.282
TRINITY_DN16670_c1_g3_i16	Early_instar	Late_instar	-9.45373984623567	2.68234598543155	1.53328810131684e-14	1.47756519404635e-12	0.000	0.000	0.000	1.847	2.008	0.631
TRINITY_DN14773_c0_g1_i2	Early_instar	Late_instar	4.44017202041007	4.10624913068899	1.53587249910321e-14	1.47756519404635e-12	2.859	4.769	3.468	0.207	0.116	0.194
TRINITY_DN20044_c3_g4_i1	Early_instar	Late_instar	-9.26816251434359	2.37258075683049	1.57385088631126e-14	1.51135386745012e-12	0.010	0.000	0.000	5.972	6.197	4.730
TRINITY_DN20817_c2_g1_i5	Early_instar	Late_instar	-11.3641105251557	2.6630049161309	1.5935797038229e-14	1.52752697986735e-12	0.000	0.000	0.000	2.531	1.931	0.554
TRINITY_DN16416_c0_g1_i1	Early_instar	Late_instar	-8.16987563785699	2.57421725292567	1.63610764985979e-14	1.56545620197796e-12	0.000	0.000	0.000	1.504	1.824	0.874
TRINITY_DN13503_c0_g1_i6	Early_instar	Late_instar	-10.9904093419329	2.29416798193713	1.64189664646308e-14	1.56815948299016e-12	0.000	0.000	0.000	1.522	1.158	0.796
TRINITY_DN22488_c1_g1_i4	Early_instar	Late_instar	-11.1802242204948	2.48141086849909	1.64688012098245e-14	1.57008506236799e-12	0.000	0.000	0.000	4.144	3.832	1.389
TRINITY_DN21401_c0_g1_i9	Early_instar	Late_instar	4.53571730317561	5.43747406468293	1.68583131296249e-14	1.60432925236459e-12	671.011	637.570	186.767	15.449	28.931	19.015
TRINITY_DN16806_c0_g1_i4	Early_instar	Late_instar	-3.848586470145	5.29215257851425	1.69831938933603e-14	1.6133119484479e-12	0.970	1.189	0.963	20.097	9.383	16.918
TRINITY_DN22716_c4_g2_i2	Early_instar	Late_instar	-8.98216440568902	3.04331030221249	1.75511535169001e-14	1.664277123452e-12	0.000	0.000	0.000	1.315	1.390	0.311
TRINITY_DN20991_c4_g1_i4	Early_instar	Late_instar	-10.9967413644746	2.30011530187773	1.78041875660564e-14	1.68525075580532e-12	0.000	0.000	0.000	1.189	1.747	0.971
TRINITY_DN21240_c7_g2_i2	Early_instar	Late_instar	-11.3840037614785	2.68263335406154	1.85838633703893e-14	1.75590960473935e-12	0.000	0.000	0.000	14.620	13.727	3.234
TRINITY_DN13510_c0_g1_i1	Early_instar	Late_instar	-10.95176864214	2.25606291794961	1.93252467394096e-14	1.82270491172128e-12	0.000	0.000	0.000	3.324	3.099	2.020
TRINITY_DN15444_c3_g2_i7	Early_instar	Late_instar	-7.06469789197876	3.22025364121453	1.96968136908058e-14	1.85444449467601e-12	0.010	0.021	0.021	3.892	2.925	1.059
TRINITY_DN21994_c3_g1_i4	Early_instar	Late_instar	11.0070703026758	2.30521816322206	1.98922940188447e-14	1.86952231105704e-12	1.662	2.475	3.318	0.000	0.000	0.000
TRINITY_DN20030_c0_g1_i5	Early_instar	Late_instar	-11.086805205538	2.38935430882833	2.13919720090086e-14	2.00690074989479e-12	0.000	0.000	0.000	2.369	1.612	0.864
TRINITY_DN22327_c0_g2_i2	Early_instar	Late_instar	11.005122053356	2.30215490611272	2.24389837206174e-14	2.10140089668196e-12	0.258	0.504	0.268	0.000	0.000	0.000
TRINITY_DN20321_c0_g3_i2	Early_instar	Late_instar	4.82218891955808	8.28225885506341	2.34186760057735e-14	2.18860153408586e-12	173.136	264.593	277.732	3.090	15.899	6.594
TRINITY_DN13562_c0_g1_i2	Early_instar	Late_instar	-7.65547261329126	2.78917834828799	2.34528475549342e-14	2.18860153408586e-12	0.031	0.000	0.000	3.288	3.900	1.933
TRINITY_DN18669_c0_g1_i4	Early_instar	Late_instar	-10.9275456148168	2.23218877021283	2.50575150094023e-14	2.33423104608714e-12	0.000	0.000	0.000	5.504	6.236	3.758
TRINITY_DN19098_c0_g1_i2	Early_instar	Late_instar	4.02258115934332	5.81760126748113	2.57879018042042e-14	2.39804826056952e-12	9.363	8.519	5.994	0.586	0.241	0.699
TRINITY_DN18602_c1_g3_i2	Early_instar	Late_instar	-11.142222602448	2.4429465765053	2.64145673662733e-14	2.45201331313027e-12	0.000	0.000	0.000	2.072	0.618	1.651
TRINITY_DN16623_c3_g1_i10	Early_instar	Late_instar	-11.2267817710476	2.52634996601457	2.77114746622961e-14	2.56789763105326e-12	0.000	0.000	0.000	3.594	0.907	2.680
TRINITY_DN20387_c0_g1_i1	Early_instar	Late_instar	-10.9954723748176	2.29928601219287	2.8359823314738e-14	2.62338281683464e-12	0.000	0.000	0.000	3.603	3.408	1.748
TRINITY_DN14465_c4_g6_i4	Early_instar	Late_instar	-8.07736474980804	3.21909129269082	2.9052748821128e-14	2.68279065553843e-12	0.000	0.472	0.128	17.764	33.120	62.805
TRINITY_DN17465_c3_g2_i3	Early_instar	Late_instar	-10.964665450225	2.26896655425557	3.08229878911126e-14	2.84129953884068e-12	0.000	0.000	0.000	2.720	2.288	1.340
TRINITY_DN13327_c0_g1_i4	Early_instar	Late_instar	-8.5376892292869	2.37870152337143	3.09045278579333e-14	2.84386152698951e-12	0.000	0.000	0.000	1.261	1.110	0.748
TRINITY_DN17964_c0_g1_i4	Early_instar	Late_instar	-7.98980670670636	3.674157351211	3.31454922151461e-14	3.044781743208e-12	0.000	0.289	0.000	17.503	17.965	11.013
TRINITY_DN16063_c3_g1_i8	Early_instar	Late_instar	-5.78444460274238	3.61085801458532	3.34170732328905e-14	3.06440932218146e-12	0.031	0.129	0.054	4.972	3.099	3.224
TRINITY_DN21214_c1_g1_i2	Early_instar	Late_instar	-9.34102748227827	2.64672338680657	3.40449601284964e-14	3.11266232346282e-12	0.000	0.054	0.000	9.305	8.283	4.866
TRINITY_DN18209_c2_g1_i4	Early_instar	Late_instar	-7.6213957461992	2.75468450872038	3.40609216299701e-14	3.11266232346282e-12	0.021	0.000	0.000	2.738	3.359	1.709
TRINITY_DN19527_c1_g2_i2	Early_instar	Late_instar	-10.9287431179763	2.23364057577631	3.86473293148482e-14	3.52570256673663e-12	0.000	0.000	0.011	4.054	3.253	2.039
TRINITY_DN14891_c5_g1_i3	Early_instar	Late_instar	-11.0857257117228	2.3883324798267	3.95071929324902e-14	3.59794249990348e-12	0.000	0.000	0.000	2.198	2.288	0.835
TRINITY_DN11269_c0_g1_i1	Early_instar	Late_instar	-10.8918567409369	2.19720219159049	4.11004199808358e-14	3.73660725434018e-12	0.000	0.000	0.000	3.207	2.172	1.884
TRINITY_DN20063_c2_g2_i1	Early_instar	Late_instar	-10.9182749248498	2.22277752291937	4.16501469811755e-14	3.78009018365001e-12	0.000	0.000	0.000	1.045	1.689	1.078
TRINITY_DN11833_c0_g1_i1	Early_instar	Late_instar	-10.940613374701	2.24531548009507	4.24046227552634e-14	3.84197499867551e-12	0.000	0.000	0.000	3.991	3.967	2.078
TRINITY_DN20573_c0_g3_i4	Early_instar	Late_instar	-3.90948771701183	5.4427459529699	4.25134727782861e-14	3.84525277204218e-12	0.341	0.557	0.353	8.747	3.755	6.652
TRINITY_DN21709_c0_g1_i1	Early_instar	Late_instar	-5.68506549805085	4.77514914189476	4.34697251585172e-14	3.92503429622434e-12	0.805	0.450	0.321	8.945	50.313	24.629
TRINITY_DN13402_c0_g1_i1	Early_instar	Late_instar	-8.64457516308989	2.85989337655057	4.57490124585259e-14	4.12301011247925e-12	0.000	0.043	0.000	4.468	3.427	2.370
TRINITY_DN16646_c1_g2_i1	Early_instar	Late_instar	-5.08372207214632	5.32894418618938	4.58181498740891e-14	4.12301011247925e-12	0.588	0.600	0.471	31.691	5.087	22.123
TRINITY_DN22646_c1_g4_i1	Early_instar	Late_instar	-6.5496259203159	6.7537798932148	4.63815897313213e-14	4.16662593525241e-12	0.114	0.075	0.096	15.359	0.927	12.586
TRINITY_DN17695_c0_g1_i3	Early_instar	Late_instar	-3.61420494759553	6.60904583687506	4.73324898446661e-14	4.24484186891691e-12	39.403	17.328	22.586	310.456	302.437	379.152
TRINITY_DN14457_c5_g6_i1	Early_instar	Late_instar	-7.33354974291233	2.9228818694347	4.9849487557489e-14	4.46300522105222e-12	0.021	0.043	0.000	4.450	3.446	2.059
TRINITY_DN18335_c1_g1_i1	Early_instar	Late_instar	-8.10480948625084	2.41483859355072	5.29454413452891e-14	4.73217768996949e-12	0.010	0.000	0.000	1.630	1.660	1.583
TRINITY_DN17588_c1_g1_i1	Early_instar	Late_instar	-8.55939723629175	2.61865040004842	5.33298685046424e-14	4.758499160738e-12	0.000	0.000	0.054	8.729	7.867	4.807
TRINITY_DN19962_c0_g1_i16	Early_instar	Late_instar	-10.9194425186259	2.22427481086347	5.54669467432046e-14	4.94085368026337e-12	0.000	0.000	0.000	0.685	0.946	0.495
TRINITY_DN22397_c0_g1_i8	Early_instar	Late_instar	11.2256687065811	2.52137860487136	5.69235768004517e-14	5.06208453053026e-12	0.712	0.622	0.171	0.000	0.000	0.000
TRINITY_DN22407_c1_g1_i4	Early_instar	Late_instar	-5.55153100140955	3.85239920925012	5.82852296729683e-14	5.17447663163775e-12	0.196	0.193	0.289	4.243	14.490	13.742
TRINITY_DN20392_c0_g1_i10	Early_instar	Late_instar	5.04045444256246	4.11592780658815	5.92264304962433e-14	5.2492276221394e-12	2.705	2.690	3.361	0.045	0.164	0.068
TRINITY_DN11228_c0_g1_i1	Early_instar	Late_instar	-8.18932129183761	2.84039030641671	5.98655615396049e-14	5.29700099027354e-12	0.000	0.032	0.000	2.522	2.307	1.282
TRINITY_DN22359_c0_g1_i10	Early_instar	Late_instar	11.3608117184589	2.65304365191745	6.04544841320994e-14	5.34017974022979e-12	0.103	0.579	0.482	0.000	0.000	0.000
TRINITY_DN9186_c0_g1_i1	Early_instar	Late_instar	-9.3071538530329	2.61548268301806	6.12423053679759e-14	5.4007547693839e-12	0.000	0.064	0.000	8.954	9.007	4.875
TRINITY_DN20677_c0_g1_i2	Early_instar	Late_instar	-5.19757741024576	3.87287701409785	6.25799629231833e-14	5.50953577070129e-12	0.041	0.032	0.011	1.459	1.236	0.602
TRINITY_DN13560_c0_g1_i4	Early_instar	Late_instar	-7.45899375776847	2.68213922639034	6.95200054328208e-14	6.11036964694587e-12	0.010	0.021	0.021	4.180	4.276	2.292
TRINITY_DN10829_c0_g1_i1	Early_instar	Late_instar	-10.8736520843564	2.17943250469248	6.99886745951861e-14	6.14136111141043e-12	0.000	0.000	0.000	7.774	8.283	4.584
TRINITY_DN17412_c0_g2_i11	Early_instar	Late_instar	-11.4772475072791	2.77473019058884	7.04396247529524e-14	6.17069772339109e-12	0.000	0.000	0.000	2.189	3.591	0.534
TRINITY_DN20087_c0_g5_i1	Early_instar	Late_instar	-9.0448524430171	2.27799699880618	7.09727201695621e-14	6.20712160266425e-12	0.000	0.000	0.000	1.387	1.168	1.020
TRINITY_DN12306_c0_g1_i1	Early_instar	Late_instar	-9.11359420465108	2.34666960582397	7.1984684485334e-14	6.28523700575576e-12	0.000	0.000	0.011	4.963	4.064	2.574
TRINITY_DN14054_c0_g1_i2	Early_instar	Late_instar	-7.42413995244218	3.41632704908565	7.23893700505754e-14	6.31015872836252e-12	0.010	0.043	0.000	4.108	1.641	1.738
TRINITY_DN17042_c0_g3_i5	Early_instar	Late_instar	-11.0273177528082	2.33026630346246	7.26033634356861e-14	6.31840323373195e-12	0.000	0.000	0.000	1.387	3.060	1.292
TRINITY_DN21153_c1_g1_i8	Early_instar	Late_instar	3.31469725953513	6.50186850099796	7.27676480234048e-14	6.32230179345549e-12	10.529	13.695	11.785	1.081	1.023	1.622
TRINITY_DN13684_c0_g1_i6	Early_instar	Late_instar	-7.27537441351562	3.50364634533509	7.36139574482073e-14	6.38534707622876e-12	0.021	0.107	0.000	5.252	6.053	3.224
TRINITY_DN12681_c0_g1_i2	Early_instar	Late_instar	-10.857650781047	2.16376631880679	8.24171531527544e-14	7.13724452965392e-12	0.000	0.000	0.000	5.198	4.914	2.904
TRINITY_DN22419_c1_g3_i1	Early_instar	Late_instar	-11.3414213565545	5.54391947595087	8.52977287421102e-14	7.37462977647473e-12	0.000	0.268	0.118	427.247	6.757	366.857
TRINITY_DN22419_c1_g4_i1	Early_instar	Late_instar	-9.70351011721194	7.43477317513232	8.70499121388066e-14	7.51384168203676e-12	0.320	0.664	0.139	507.383	6.950	407.578
TRINITY_DN22428_c5_g3_i2	Early_instar	Late_instar	-7.27481606514635	6.27814836476563	9.36424478259581e-14	8.06972182307344e-12	0.330	0.386	0.781	125.141	6.294	115.034
TRINITY_DN22675_c6_g1_i3	Early_instar	Late_instar	3.92507912901328	4.41726804150493	9.39409598125459e-14	8.08228303349826e-12	1.559	1.554	1.049	0.072	0.097	0.107
TRINITY_DN18686_c1_g1_i4	Early_instar	Late_instar	-4.29863061482344	5.59544355499143	9.44607890117852e-14	8.11381374706425e-12	1.858	1.039	1.145	36.609	11.680	35.302
TRINITY_DN21309_c1_g1_i12	Early_instar	Late_instar	3.96833250115778	4.48202595882954	1.02291308307793e-13	8.77218428716685e-12	1.817	1.865	0.942	0.108	0.097	0.107
TRINITY_DN14412_c2_g7_i1	Early_instar	Late_instar	-10.8847868941791	2.19057832831095	1.03278176881524e-13	8.84248364911842e-12	0.000	0.000	0.000	1.243	1.207	0.612
TRINITY_DN14880_c1_g1_i3	Early_instar	Late_instar	-5.05458524899509	4.4931579167978	1.08455180283638e-13	9.27072778540848e-12	0.785	0.675	0.289	28.259	7.674	24.464
TRINITY_DN20059_c1_g1_i1	Early_instar	Late_instar	-10.788905885915	2.09611191268954	1.09695241924098e-13	9.36160425917395e-12	0.000	0.000	0.000	3.432	2.587	2.156
TRINITY_DN18201_c1_g1_i5	Early_instar	Late_instar	-11.1197474028516	2.42146711545443	1.12995932196543e-13	9.62776290560949e-12	0.000	0.000	0.000	3.279	0.801	1.651
TRINITY_DN19961_c0_g2_i1	Early_instar	Late_instar	-6.23981471638556	3.52107641841494	1.16091494701579e-13	9.8756160251607e-12	0.072	0.064	0.011	4.693	4.228	1.991
TRINITY_DN19748_c0_g3_i3	Early_instar	Late_instar	10.935326782795	2.23563025825998	1.1844733929226e-13	1.00598485018171e-11	1.817	1.200	0.685	0.000	0.000	0.000
TRINITY_DN15826_c0_g1_i4	Early_instar	Late_instar	-10.7792227336723	2.08648220031929	1.19292087640575e-13	1.01153572776251e-11	0.000	0.000	0.000	2.369	2.703	1.826
TRINITY_DN15361_c1_g2_i4	Early_instar	Late_instar	-8.52055771308504	2.58203049828311	1.2023026581894e-13	1.01785981200188e-11	0.000	0.000	0.011	1.748	2.462	1.340
TRINITY_DN20081_c0_g1_i19	Early_instar	Late_instar	5.14221083724385	3.55337923383998	1.23292679548105e-13	1.04211857192482e-11	1.961	1.511	1.252	0.063	0.048	0.019
TRINITY_DN14953_c2_g1_i1	Early_instar	Late_instar	-4.94065101590569	3.69115094113178	1.23599748017016e-13	1.04304782569e-11	0.103	0.139	0.075	3.910	3.900	2.030
TRINITY_DN17254_c2_g1_i4	Early_instar	Late_instar	-7.10755500814478	2.86460037899314	1.32566229497316e-13	1.11693381133153e-11	0.031	0.000	0.000	2.090	2.529	2.331
TRINITY_DN22018_c0_g1_i3	Early_instar	Late_instar	3.67781943085039	4.76468419358031	1.37056241543727e-13	1.15292843442952e-11	1.714	1.779	1.295	0.153	0.097	0.136
TRINITY_DN14115_c0_g1_i1	Early_instar	Late_instar	-8.21045838511716	3.05136240221308	1.52335768902938e-13	1.27942701653845e-11	0.000	0.032	0.000	2.279	1.641	1.243
TRINITY_DN18803_c2_g2_i8	Early_instar	Late_instar	10.7295813000209	2.03203848110933	1.55602878655618e-13	1.30479548580445e-11	0.475	0.504	0.439	0.000	0.000	0.000
TRINITY_DN13962_c0_g1_i3	Early_instar	Late_instar	-9.22530017053877	2.53753402432718	1.58950185872051e-13	1.33075510045284e-11	0.000	0.011	0.000	2.099	2.394	1.321
TRINITY_DN13933_c0_g1_i1	Early_instar	Late_instar	-10.9219541536018	2.2273376448016	1.60748887230373e-13	1.3436880128173e-11	0.000	0.000	0.000	1.657	1.564	0.660
TRINITY_DN20041_c0_g1_i3	Early_instar	Late_instar	-7.52417954235859	2.52039225220108	1.66300416087066e-13	1.38790025488941e-11	0.010	0.000	0.000	1.703	1.467	0.796
TRINITY_DN17542_c0_g1_i1	Early_instar	Late_instar	-10.7719568467673	2.07957059051342	1.67296216804689e-13	1.39401219268814e-11	0.000	0.000	0.000	0.892	0.907	0.573
TRINITY_DN15178_c0_g1_i1	Early_instar	Late_instar	-10.7365014898039	2.04457644351698	1.72146576640117e-13	1.43217290301602e-11	0.000	0.000	0.000	2.009	1.564	1.428
TRINITY_DN17139_c1_g1_i5	Early_instar	Late_instar	-10.9931446786703	2.29632369102096	1.75336487228861e-13	1.45642138339929e-11	0.000	0.000	0.000	82.587	25.919	57.134
TRINITY_DN15876_c1_g3_i1	Early_instar	Late_instar	-10.8492374472418	2.15580159172717	1.77275906887443e-13	1.47022300708908e-11	0.000	0.000	0.000	1.694	1.303	0.748
TRINITY_DN13924_c0_g2_i1	Early_instar	Late_instar	-11.008559409593	2.31265050929986	1.78546023708098e-13	1.47843931243237e-11	0.000	0.000	0.000	2.333	2.259	0.777
TRINITY_DN16729_c0_g1_i5	Early_instar	Late_instar	6.40921487876663	3.63874599912303	1.83264648898271e-13	1.51514048476645e-11	1.776	1.854	1.895	0.027	0.000	0.049
TRINITY_DN13308_c0_g1_i4	Early_instar	Late_instar	-10.7801722477564	2.08767110482585	1.85456252326097e-13	1.53086758550366e-11	0.000	0.000	0.000	3.747	4.170	2.370
TRINITY_DN22646_c1_g1_i3	Early_instar	Late_instar	-6.60488807919234	6.20575229188888	1.96843777002659e-13	1.62233612597581e-11	0.186	0.182	0.235	32.808	1.728	27.387
TRINITY_DN21866_c1_g2_i5	Early_instar	Late_instar	4.36212229508431	3.9384768196157	2.1446029948918e-13	1.76477812854922e-11	8.269	8.230	7.118	0.486	0.222	0.486
TRINITY_DN15776_c0_g1_i2	Early_instar	Late_instar	-5.60587505258739	3.22030379648816	2.1648539755157e-13	1.77867629739886e-11	0.289	0.139	0.203	13.674	6.593	11.800
TRINITY_DN15736_c0_g2_i1	Early_instar	Late_instar	-10.8193620497922	2.1264489610903	2.24923828556863e-13	1.84514257621717e-11	0.000	0.000	0.000	9.639	6.574	4.341
TRINITY_DN18312_c3_g1_i7	Early_instar	Late_instar	5.22494471554634	3.60056275819609	2.30266721370795e-13	1.88604841504203e-11	3.076	3.708	1.937	0.072	0.039	0.136
TRINITY_DN20065_c1_g1_i2	Early_instar	Late_instar	-8.24465842438385	3.97627516095069	2.32769317229801e-13	1.9035997083869e-11	0.000	0.268	0.000	7.810	29.211	15.422
TRINITY_DN20744_c3_g1_i2	Early_instar	Late_instar	-8.42805729554282	2.26603956228414	2.45170974425742e-13	2.00192694426155e-11	0.021	0.000	0.000	4.279	4.025	2.253
TRINITY_DN12517_c0_g1_i1	Early_instar	Late_instar	-10.7510162424441	2.05901309240281	2.55430184920208e-13	2.08248412087797e-11	0.000	0.000	0.000	2.558	3.070	1.768
TRINITY_DN17358_c0_g1_i1	Early_instar	Late_instar	-10.958694946158	2.2633129492354	2.60700636977812e-13	2.12218340058e-11	0.000	0.000	0.000	0.604	0.965	0.320
TRINITY_DN16861_c2_g2_i7	Early_instar	Late_instar	-8.11650219838461	2.71946472145257	2.63994760214375e-13	2.14569750421859e-11	0.000	0.000	0.043	5.054	5.753	2.612
TRINITY_DN14400_c0_g2_i1	Early_instar	Late_instar	-9.15914563034249	2.47373671791141	2.83096397417069e-13	2.2974227883638e-11	0.000	0.011	0.000	1.180	1.120	0.690
TRINITY_DN18899_c1_g1_i16	Early_instar	Late_instar	-3.33245103541396	5.54545944622032	2.90886719824679e-13	2.35702880847832e-11	2.426	1.972	2.558	23.935	20.996	27.542
TRINITY_DN13716_c0_g1_i1	Early_instar	Late_instar	-11.0370042705979	2.34085765135381	2.95232555419272e-13	2.38858485815666e-11	0.000	0.000	0.000	2.126	1.815	0.563
TRINITY_DN20154_c1_g1_i2	Early_instar	Late_instar	-10.9157637523957	2.22127382563885	2.97820109681653e-13	2.40584086159934e-11	0.000	0.000	0.000	0.568	0.685	0.243
TRINITY_DN11769_c0_g1_i1	Early_instar	Late_instar	-7.916952371074	2.49757794873679	2.99344669926988e-13	2.41447030109403e-11	0.010	0.064	0.021	9.621	7.163	4.662
TRINITY_DN11177_c0_g1_i1	Early_instar	Late_instar	-9.11322614423871	2.21613852299441	3.06914745416528e-13	2.47176149307143e-11	0.010	0.000	0.000	2.946	2.896	1.709
TRINITY_DN16506_c0_g2_i3	Early_instar	Late_instar	-10.7810436888841	2.08843482219787	3.19604440764389e-13	2.57004713825613e-11	0.000	0.000	0.000	0.910	1.400	0.699
TRINITY_DN14387_c0_g1_i1	Early_instar	Late_instar	-7.15583233850387	2.58438570725632	3.41913371713215e-13	2.74526863794987e-11	0.010	0.021	0.011	2.820	2.133	1.282
TRINITY_DN21697_c0_g2_i1	Early_instar	Late_instar	3.98202348259504	4.17459889754122	3.72576947424671e-13	2.98635104775412e-11	10.457	9.194	5.877	0.549	0.550	0.544
TRINITY_DN21067_c0_g2_i2	Early_instar	Late_instar	-8.41147903401053	2.44322058130693	3.73068121138017e-13	2.98635104775412e-11	0.031	0.193	0.000	31.312	17.077	18.724
TRINITY_DN22444_c4_g2_i1	Early_instar	Late_instar	4.82186672547805	3.42244619380555	3.78448269661979e-13	3.02484212150372e-11	4.707	6.022	3.618	0.216	0.145	0.146
TRINITY_DN20783_c0_g1_i3	Early_instar	Late_instar	12.050659502679	3.33914591887123	4.16831175092462e-13	3.32660198137139e-11	1.641	1.350	0.075	0.000	0.000	0.000
TRINITY_DN20321_c0_g1_i2	Early_instar	Late_instar	7.26435305653444	3.84436419623328	4.17492923699162e-13	3.32686529800754e-11	21.730	31.013	38.664	0.000	0.560	0.000
TRINITY_DN12301_c0_g1_i5	Early_instar	Late_instar	-10.7049279137116	2.01395005948429	4.24979657664201e-13	3.3814321272674e-11	0.000	0.000	0.000	4.810	3.388	2.768
TRINITY_DN20683_c0_g5_i1	Early_instar	Late_instar	3.41739471189199	6.10156827317615	4.35955493909021e-13	3.46355511917629e-11	17.425	16.782	8.456	1.279	1.351	1.447
TRINITY_DN18493_c2_g1_i1	Early_instar	Late_instar	4.27771024811649	3.94594346887487	4.54303926409122e-13	3.60391744440172e-11	14.679	11.477	8.863	0.676	0.425	0.777
TRINITY_DN16562_c2_g2_i6	Early_instar	Late_instar	-10.8479639895596	2.15473762706886	4.59674948363433e-13	3.63736651941298e-11	0.000	0.000	0.000	3.045	3.388	1.272
TRINITY_DN11292_c0_g1_i1	Early_instar	Late_instar	-10.6755509696268	1.98503976899299	4.59895335932734e-13	3.63736651941298e-11	0.000	0.000	0.000	5.189	4.894	3.448
TRINITY_DN19226_c1_g3_i6	Early_instar	Late_instar	-7.32817683775689	3.28698662194553	4.62649836780193e-13	3.65369077070352e-11	0.052	0.000	0.000	4.972	5.792	1.729
TRINITY_DN16975_c1_g1_i2	Early_instar	Late_instar	-7.29043427910827	3.95518891533008	4.64910040670033e-13	3.66606856511666e-11	0.021	0.000	0.054	6.819	0.840	6.177
TRINITY_DN13119_c0_g1_i1	Early_instar	Late_instar	-10.6807389753083	1.99011601069478	4.68990282944871e-13	3.69274015642545e-11	0.000	0.000	0.000	2.378	2.433	1.641
TRINITY_DN11819_c0_g1_i1	Early_instar	Late_instar	-9.07950728665137	2.18251889387121	4.74347467147061e-13	3.72937194378682e-11	0.010	0.000	0.000	5.225	4.199	2.748
TRINITY_DN18661_c1_g2_i4	Early_instar	Late_instar	-10.6291243442129	1.93893319447048	4.92254189264449e-13	3.86260374924487e-11	0.000	0.000	0.000	0.468	0.434	0.466
TRINITY_DN22000_c3_g2_i1	Early_instar	Late_instar	4.38791538745813	4.03041329389861	4.92753539979644e-13	3.86260374924487e-11	1.342	1.661	0.942	0.036	0.077	0.078
TRINITY_DN20638_c5_g3_i6	Early_instar	Late_instar	3.10701847421286	7.78098163369728	4.97725675186287e-13	3.89580782920958e-11	125.073	111.223	91.007	14.476	9.518	15.140
TRINITY_DN17627_c2_g2_i1	Early_instar	Late_instar	-6.01047224226095	3.29665990483432	5.03538297901668e-13	3.9354827797006e-11	0.186	0.150	0.021	8.711	9.151	5.895
TRINITY_DN17318_c0_g1_i1	Early_instar	Late_instar	-6.32817634067081	3.11929197175442	5.58689439061333e-13	4.36008489669812e-11	0.010	0.032	0.021	1.775	2.297	0.923
TRINITY_DN21766_c0_g3_i2	Early_instar	Late_instar	10.7936967131064	2.09513744697479	5.73495065857897e-13	4.4690384277869e-11	1.786	1.661	0.706	0.000	0.000	0.000
TRINITY_DN10219_c0_g1_i1	Early_instar	Late_instar	-7.43822320717862	2.88741984788003	5.7851625163709e-13	4.50153704509143e-11	0.010	0.182	0.032	10.693	11.487	6.818
TRINITY_DN15318_c0_g1_i9	Early_instar	Late_instar	10.738690097743	2.04134876563085	5.80131745736603e-13	4.50747884440751e-11	1.466	1.254	0.664	0.000	0.000	0.000
TRINITY_DN14902_c0_g1_i1	Early_instar	Late_instar	-9.12858119271592	2.44713982875318	5.90063476856699e-13	4.57792356120845e-11	0.000	0.011	0.000	2.054	2.124	1.156
TRINITY_DN17698_c1_g4_i3	Early_instar	Late_instar	-10.6577300167596	1.96622754797355	6.31644673796541e-13	4.89335036309262e-11	0.000	0.000	0.000	13.629	11.642	18.413
TRINITY_DN14760_c3_g9_i1	Early_instar	Late_instar	-10.6281699344461	1.93765299909152	6.41665428459106e-13	4.9637136185129e-11	0.000	0.000	0.000	6.414	8.147	8.352
TRINITY_DN21153_c1_g1_i5	Early_instar	Late_instar	4.34092380108426	4.88225712411474	6.7657793855069e-13	5.22614480067067e-11	3.747	4.512	3.961	0.126	0.367	0.117
TRINITY_DN18163_c1_g1_i5	Early_instar	Late_instar	-8.50547509868977	2.7422221937591	7.01249511493185e-13	5.40882130497484e-11	0.000	0.032	0.000	2.441	2.095	1.127
TRINITY_DN15202_c1_g1_i1	Early_instar	Late_instar	4.68526854837156	4.23388711672168	7.02733543442154e-13	5.41237805685754e-11	12.873	30.798	17.416	0.703	1.255	0.388
TRINITY_DN16773_c2_g1_i9	Early_instar	Late_instar	-10.71883133291	2.02793975925878	7.51074564955956e-13	5.77628741002174e-11	0.000	0.000	0.000	2.045	1.940	0.991
TRINITY_DN16401_c1_g1_i6	Early_instar	Late_instar	-10.7913447338062	2.09746850878931	7.92736622308767e-13	6.08784907976799e-11	0.000	0.000	0.000	0.739	0.280	0.767
TRINITY_DN12659_c0_g1_i2	Early_instar	Late_instar	-10.7246118804499	2.03365238821113	8.12397389469278e-13	6.22979285095629e-11	0.000	0.000	0.000	3.387	3.330	1.593
TRINITY_DN15158_c4_g1_i10	Early_instar	Late_instar	-7.40157264948765	2.60668231637131	8.14334068183697e-13	6.23560697767522e-11	0.041	0.000	0.021	7.873	2.635	4.137
TRINITY_DN20473_c3_g1_i4	Early_instar	Late_instar	-12.4943197325987	3.78200823134892	8.22133580847157e-13	6.28623295228104e-11	0.000	0.000	0.000	6.504	0.135	4.283
TRINITY_DN21020_c4_g3_i1	Early_instar	Late_instar	5.2347330876755	3.3523748516611	8.32603957684415e-13	6.3571054269838e-11	35.057	23.736	18.583	0.486	0.589	1.078
TRINITY_DN20991_c4_g1_i10	Early_instar	Late_instar	-10.956025912985	2.26143571927283	8.36900487324152e-13	6.38070296618091e-11	0.000	0.000	0.000	2.261	1.641	0.554
TRINITY_DN9446_c0_g1_i1	Early_instar	Late_instar	-10.6833808465845	1.99312702589069	8.78451627058304e-13	6.68786079005884e-11	0.000	0.000	0.000	5.657	5.242	2.904
TRINITY_DN18964_c0_g1_i17	Early_instar	Late_instar	3.97502444901567	4.92595152361758	9.00661774889195e-13	6.8470999759967e-11	6.576	7.083	3.565	0.568	0.222	0.340
TRINITY_DN22716_c4_g3_i4	Early_instar	Late_instar	-7.01760178009833	4.76016399047995	9.06712734898818e-13	6.88321151061209e-11	0.021	0.021	0.011	3.414	3.456	0.223
TRINITY_DN22698_c2_g1_i7	Early_instar	Late_instar	-4.17856976213565	4.20990622822392	9.47474839196401e-13	7.17735484504187e-11	0.093	0.043	0.064	1.378	1.602	0.942
TRINITY_DN15310_c0_g1_i13	Early_instar	Late_instar	-10.9341129899121	2.23992843763719	9.48172633180426e-13	7.17735484504187e-11	0.000	0.000	0.000	1.694	1.168	0.418
TRINITY_DN19279_c0_g1_i1	Early_instar	Late_instar	-10.8427457906709	2.14922575907512	1.05712912277313e-12	7.990688020596e-11	0.000	0.000	0.000	1.757	3.823	1.330
TRINITY_DN13598_c0_g1_i2	Early_instar	Late_instar	-10.63232196379	1.94294344184732	1.10286073505731e-12	8.3244746381387e-11	0.000	0.000	0.000	2.018	2.114	1.233
TRINITY_DN8527_c0_g1_i1	Early_instar	Late_instar	-10.6263161208604	1.9370366778363	1.10948735136311e-12	8.36256335261036e-11	0.000	0.000	0.000	10.567	7.018	5.934
TRINITY_DN20896_c0_g2_i10	Early_instar	Late_instar	-3.21006717740037	5.48729451795257	1.11524622638194e-12	8.39401256476833e-11	1.755	1.425	1.552	14.260	16.526	14.325
TRINITY_DN17257_c0_g1_i3	Early_instar	Late_instar	4.10331668992491	3.88526242085302	1.13473528493535e-12	8.52856724382093e-11	6.792	5.947	5.320	0.315	0.309	0.466
TRINITY_DN15539_c0_g1_i1	Early_instar	Late_instar	-6.32088746306157	3.28388487721225	1.15500853131808e-12	8.66862573178753e-11	0.052	0.054	0.000	3.081	3.282	2.010
TRINITY_DN21428_c0_g1_i1	Early_instar	Late_instar	10.8257564147743	2.12443901655088	1.31618788916872e-12	9.86432487134496e-11	0.299	0.547	0.150	0.000	0.000	0.000
TRINITY_DN20950_c1_g1_i6	Early_instar	Late_instar	-4.02158725852181	4.96337201883666	1.3329814408374e-12	9.97605572808891e-11	0.134	0.193	0.086	2.639	2.809	1.282
TRINITY_DN13006_c0_g1_i2	Early_instar	Late_instar	-8.93716109961018	2.04190487065185	1.35741336759495e-12	1.01445559472011e-10	0.010	0.000	0.000	3.801	3.620	2.710
TRINITY_DN15426_c2_g1_i4	Early_instar	Late_instar	3.73745400829818	4.28617875777953	1.3925478288215e-12	1.03924528517071e-10	11.273	9.687	9.227	0.649	0.965	0.690
TRINITY_DN17965_c3_g2_i2	Early_instar	Late_instar	-10.6709640190447	1.98085805619491	1.42743781634783e-12	1.06378295406474e-10	0.000	0.000	0.000	0.874	1.178	0.544
TRINITY_DN14559_c1_g6_i1	Early_instar	Late_instar	-7.92737673402522	2.43409809121319	1.44833874359154e-12	1.07784106330402e-10	0.010	0.000	0.043	5.702	6.217	2.574
TRINITY_DN18620_c0_g1_i17	Early_instar	Late_instar	-10.7324784366086	2.04172737459503	1.4895034624559e-12	1.10691864052622e-10	0.000	0.000	0.000	1.441	0.821	0.515
TRINITY_DN12271_c0_g1_i1	Early_instar	Late_instar	-9.01543784410059	2.33815175928229	1.53252730560354e-12	1.13729431688772e-10	0.000	0.021	0.000	3.414	2.983	2.001
TRINITY_DN20136_c4_g1_i1	Early_instar	Late_instar	6.16322549488755	2.89174756413688	1.53640323459837e-12	1.13857378079929e-10	2.106	1.725	1.702	0.018	0.010	0.049
TRINITY_DN16123_c0_g1_i2	Early_instar	Late_instar	4.68694904066783	3.31703570062487	1.55766948161454e-12	1.15271898756907e-10	1.414	1.468	1.049	0.045	0.048	0.058
TRINITY_DN21299_c2_g1_i1	Early_instar	Late_instar	-8.86192054542565	2.10392693922729	1.56644126812319e-12	1.15608572806856e-10	0.000	0.000	0.032	6.864	7.452	3.953
TRINITY_DN21809_c0_g1_i4	Early_instar	Late_instar	4.46934943337684	3.61641669538231	1.56658880220963e-12	1.15608572806856e-10	0.939	1.114	0.621	0.036	0.048	0.039
TRINITY_DN12550_c0_g1_i2	Early_instar	Late_instar	-8.92182458472984	2.02665932533095	1.57591008901948e-12	1.16134477200834e-10	0.010	0.000	0.000	4.135	4.190	3.147
TRINITY_DN20511_c2_g2_i2	Early_instar	Late_instar	-7.63224590951636	6.44409253228711	1.59774637634076e-12	1.1757991135597e-10	0.258	0.225	0.182	80.308	1.622	58.775
TRINITY_DN16785_c2_g4_i1	Early_instar	Late_instar	3.66835229400636	5.18809836964758	1.60358276269565e-12	1.17845515471878e-10	54.216	60.279	34.382	4.738	2.307	4.943
TRINITY_DN19152_c5_g1_i2	Early_instar	Late_instar	5.03011150741659	3.65527261537504	1.67681837060662e-12	1.23056606970232e-10	4.490	4.844	2.719	0.207	0.106	0.049
TRINITY_DN19809_c3_g2_i1	Early_instar	Late_instar	-3.12123071327135	9.88916696791945	1.75924632121972e-12	1.28926927075316e-10	587.199	370.994	530.629	3135.497	5631.685	4473.113
TRINITY_DN13684_c0_g1_i1	Early_instar	Late_instar	-10.5715268396275	1.8834273801632	1.77378616551131e-12	1.29812688228955e-10	0.000	0.000	0.000	1.775	1.564	1.088
TRINITY_DN15638_c0_g1_i13	Early_instar	Late_instar	-7.18765929801643	3.05757148743051	1.90388645038207e-12	1.3914149152295e-10	0.010	0.054	0.000	2.910	2.539	1.700
TRINITY_DN22420_c0_g2_i2	Early_instar	Late_instar	-10.5996506628922	1.91111496284816	1.90663629983038e-12	1.39150261926379e-10	0.000	0.000	0.000	0.946	0.956	0.534
TRINITY_DN14416_c0_g1_i1	Early_instar	Late_instar	-7.70808443163227	2.71546432240751	1.93147183365565e-12	1.40768646917889e-10	0.000	0.000	0.032	3.216	3.012	1.515
TRINITY_DN20824_c3_g2_i3	Early_instar	Late_instar	3.76175516074855	5.23789610566494	2.0333020068648e-12	1.4798634908835e-10	4.841	4.983	2.548	0.477	0.212	0.253
TRINITY_DN11709_c0_g1_i1	Early_instar	Late_instar	-8.37860136522312	2.62188874276142	2.09321742350399e-12	1.52137802626982e-10	0.000	0.096	0.000	7.585	7.124	4.166
TRINITY_DN12341_c0_g1_i2	Early_instar	Late_instar	-10.6398698336342	1.95083772538607	2.1389269246396e-12	1.55246778376585e-10	0.000	0.000	0.000	4.756	3.108	2.001
TRINITY_DN18705_c0_g5_i1	Early_instar	Late_instar	3.67888917344278	4.27642229377486	2.17671565726472e-12	1.57773121722179e-10	7.112	6.987	8.071	0.559	0.492	0.738
TRINITY_DN15746_c1_g1_i1	Early_instar	Late_instar	-10.5669266862729	1.87907998020424	2.21027120401793e-12	1.59986142198354e-10	0.000	0.000	0.000	3.027	2.249	1.651
TRINITY_DN19832_c1_g2_i1	Early_instar	Late_instar	-10.7588284321154	7.88426873158432	2.2780420638875e-12	1.64666341098928e-10	0.547	0.225	0.150	958.592	3.311	774.717
TRINITY_DN18978_c0_g1_i2	Early_instar	Late_instar	-7.59264216614434	2.56995548467123	2.39605808603087e-12	1.72960744131058e-10	0.021	0.064	0.000	5.801	6.371	4.040
TRINITY_DN18992_c2_g1_i5	Early_instar	Late_instar	-10.6323179753628	1.94269844366929	2.42921756567258e-12	1.75115476614261e-10	0.000	0.000	0.000	3.180	5.763	2.729
TRINITY_DN17715_c1_g1_i12	Early_instar	Late_instar	-10.5147699990347	1.82702716852232	2.59498886312974e-12	1.86600864715767e-10	0.000	0.000	0.000	2.414	1.651	2.243
TRINITY_DN16965_c0_g1_i5	Early_instar	Late_instar	-8.94208244879509	2.26685332993253	2.59559715056706e-12	1.86600864715767e-10	0.000	0.011	0.000	1.585	1.091	1.136
TRINITY_DN8504_c0_g1_i1	Early_instar	Late_instar	-10.580692361708	1.89269530502147	2.59972553487535e-12	1.86644067165976e-10	0.000	0.000	0.000	5.603	4.749	2.855
TRINITY_DN14765_c6_g2_i4	Early_instar	Late_instar	-4.52549679387264	3.64373191354688	2.66428808370468e-12	1.91020069220843e-10	0.268	0.504	0.203	8.378	6.439	7.041
TRINITY_DN6245_c0_g1_i1	Early_instar	Late_instar	-10.5984500887593	1.91024422917003	2.75085281456578e-12	1.96959572563335e-10	0.000	0.000	0.000	10.558	8.524	4.739
TRINITY_DN17291_c3_g2_i2	Early_instar	Late_instar	-10.5351488787385	1.84756608919139	2.83307687844317e-12	2.02572653773223e-10	0.000	0.000	0.000	1.144	1.467	0.923
TRINITY_DN12301_c0_g1_i4	Early_instar	Late_instar	-10.6489999936063	1.95978794355052	2.9515750704227e-12	2.10679751772618e-10	0.000	0.000	0.000	6.306	7.298	2.865
TRINITY_DN16087_c0_g1_i1	Early_instar	Late_instar	-8.907333618521	2.0113491783454	2.95442198017997e-12	2.10679751772618e-10	0.010	0.000	0.000	5.108	3.774	2.981
TRINITY_DN17129_c2_g1_i1	Early_instar	Late_instar	10.4922305857275	1.79832558802112	2.96419359164606e-12	2.11092074456495e-10	0.516	0.664	0.567	0.000	0.000	0.000
TRINITY_DN21622_c1_g2_i1	Early_instar	Late_instar	-5.96899166730094	2.91136529376051	2.96934337352317e-12	2.11174592177228e-10	0.041	0.032	0.011	2.018	2.973	1.243
TRINITY_DN17552_c0_g4_i3	Early_instar	Late_instar	-3.20118983524697	5.72327835865928	3.0651869042202e-12	2.17698214061878e-10	1.683	1.918	1.113	15.575	12.076	16.753
TRINITY_DN22359_c0_g1_i11	Early_instar	Late_instar	-10.5038167361761	1.8167813550768	3.09081525174432e-12	2.19224150938734e-10	0.000	0.000	0.000	0.450	0.299	0.340
TRINITY_DN14470_c0_g1_i10	Early_instar	Late_instar	4.23481405551516	3.66976546858774	3.31124877430732e-12	2.3454457181546e-10	3.727	4.019	3.714	0.279	0.154	0.175
TRINITY_DN18885_c0_g1_i2	Early_instar	Late_instar	4.34297627430873	4.23632578649745	3.3729506179826e-12	2.38595672591839e-10	3.241	4.790	3.575	0.099	0.319	0.155
TRINITY_DN15419_c2_g2_i1	Early_instar	Late_instar	4.89620228031795	3.30741934208686	3.38392037420255e-12	2.39052062536456e-10	5.905	5.862	3.201	0.189	0.203	0.107
TRINITY_DN12899_c0_g1_i2	Early_instar	Late_instar	-9.55492738436609	5.49879992475865	3.50796584874299e-12	2.47484651984919e-10	0.021	0.107	0.000	1.216	40.515	35.049
TRINITY_DN20914_c0_g1_i3	Early_instar	Late_instar	-6.90554677477403	3.14048650783335	3.61827120222431e-12	2.54926718844331e-10	0.010	0.021	0.000	1.387	1.448	0.602
TRINITY_DN21657_c4_g3_i1	Early_instar	Late_instar	3.92838744333224	4.27362456732515	3.78637067036356e-12	2.66415485253027e-10	8.186	8.251	4.774	0.495	0.618	0.301
TRINITY_DN18159_c0_g2_i1	Early_instar	Late_instar	7.43723624102698	2.44145608709926	3.89595205189136e-12	2.73761772868095e-10	0.619	0.375	0.310	0.009	0.000	0.000
TRINITY_DN17336_c1_g2_i2	Early_instar	Late_instar	3.07427967859841	7.56298664086089	3.97282137013099e-12	2.78793003098635e-10	100.607	114.802	134.659	14.422	9.846	18.705
TRINITY_DN18980_c2_g4_i10	Early_instar	Late_instar	-10.4857295384943	1.79795864819195	4.10679318493802e-12	2.87812769538332e-10	0.000	0.000	0.000	0.793	0.656	1.039
TRINITY_DN3722_c0_g1_i1	Early_instar	Late_instar	-7.50386482014064	2.14465253850218	4.43658770970852e-12	3.10302899800924e-10	0.021	0.000	0.000	2.531	1.902	1.729
TRINITY_DN22110_c1_g1_i5	Early_instar	Late_instar	-10.471235648866	1.78500289550034	4.43943330717605e-12	3.10302899800924e-10	0.000	0.000	0.000	0.504	0.328	0.369
TRINITY_DN14932_c0_g2_i6	Early_instar	Late_instar	-10.6695528634423	1.97989630375057	4.53284427412902e-12	3.16414058354505e-10	0.000	0.000	0.000	1.081	1.583	0.534
TRINITY_DN18256_c3_g1_i2	Early_instar	Late_instar	6.2451436857659	3.43652883513831	4.58549074341261e-12	3.1966730726673e-10	3.747	5.862	3.768	0.135	0.029	0.000
TRINITY_DN10612_c0_g1_i1	Early_instar	Late_instar	-10.5156301760729	1.82907151494399	4.64445088719279e-12	3.23351559662033e-10	0.000	0.000	0.000	6.648	5.734	3.535
TRINITY_DN18045_c3_g4_i1	Early_instar	Late_instar	-8.83197535436769	1.93716430300722	4.66970885748683e-12	3.24682831888756e-10	0.010	0.000	0.000	3.009	2.413	2.088
TRINITY_DN21441_c8_g1_i1	Early_instar	Late_instar	-14.3437023984573	5.62433220759914	4.71219959077126e-12	3.27207224077282e-10	0.000	0.000	0.000	13.791	9.779	564.839
TRINITY_DN15122_c1_g1_i3	Early_instar	Late_instar	-6.93400403627665	3.24552287229575	4.80770748322739e-12	3.33401596792304e-10	0.083	0.000	0.000	6.918	4.817	2.651
TRINITY_DN11698_c0_g2_i1	Early_instar	Late_instar	-7.31580635106537	2.14725772302377	4.82151711450858e-12	3.33921614611097e-10	0.083	0.000	0.161	19.674	18.505	14.033
TRINITY_DN22171_c0_g2_i2	Early_instar	Late_instar	-10.5223863274471	1.83571048801435	4.95608610580921e-12	3.42792716379839e-10	0.000	0.000	0.000	1.531	1.487	0.825
TRINITY_DN21469_c3_g2_i6	Early_instar	Late_instar	6.44824826361908	2.41546671251299	4.99447651881077e-12	3.44997051649237e-10	9.094	8.669	10.415	0.081	0.183	0.087
TRINITY_DN17736_c0_g2_i7	Early_instar	Late_instar	-3.15787318119448	5.56771713244214	5.00458301314228e-12	3.45244454226055e-10	1.270	0.954	1.124	8.639	11.381	10.760
TRINITY_DN20536_c0_g1_i1	Early_instar	Late_instar	-6.23560925509152	3.81205981087368	5.08953626736291e-12	3.50647842420191e-10	0.010	0.043	0.000	2.054	1.786	0.554
TRINITY_DN19809_c3_g1_i2	Early_instar	Late_instar	-3.1888565375441	6.65119523260836	5.11126026489226e-12	3.51686610059791e-10	3.262	3.140	3.725	21.097	42.233	30.970
TRINITY_DN22311_c3_g2_i2	Early_instar	Late_instar	10.5220290150483	1.8270191523445	5.17655804158485e-12	3.55716933891347e-10	0.465	0.589	0.278	0.000	0.000	0.000
TRINITY_DN18054_c1_g6_i1	Early_instar	Late_instar	3.59347230525121	4.9307517280405	5.32203390911441e-12	3.65239245394373e-10	10.085	8.101	6.230	0.459	0.907	0.699
TRINITY_DN18774_c1_g1_i2	Early_instar	Late_instar	-5.79968151184955	2.71296195083646	5.38247966832326e-12	3.68909020997824e-10	0.186	0.054	0.118	10.125	6.130	6.798
TRINITY_DN22419_c1_g1_i4	Early_instar	Late_instar	-10.1052483744763	6.22170033383728	5.74235402764716e-12	3.93065247491419e-10	0.021	0.439	0.096	296.845	3.659	230.069
TRINITY_DN14150_c0_g1_i1	Early_instar	Late_instar	-10.4634988738934	1.77789718308325	5.87508569050728e-12	4.01631180951061e-10	0.000	0.000	0.000	1.414	1.322	0.903
TRINITY_DN13079_c0_g1_i1	Early_instar	Late_instar	-7.14618592206266	2.14410191418966	6.03712145375464e-12	4.12175703691698e-10	0.021	0.000	0.011	2.333	1.506	1.680
TRINITY_DN13872_c0_g1_i2	Early_instar	Late_instar	-8.89688999628548	2.22686403967477	6.07502480207418e-12	4.1422901073112e-10	0.000	0.032	0.000	3.288	3.610	2.243
TRINITY_DN22646_c1_g3_i1	Early_instar	Late_instar	-6.48486023891438	4.59278620592092	6.09089954271445e-12	4.14776932566418e-10	0.196	0.279	0.193	32.889	1.844	27.902
TRINITY_DN22001_c1_g1_i3	Early_instar	Late_instar	4.5163938440222	3.41613663805978	6.11949062032191e-12	4.16188287535312e-10	2.209	2.572	1.392	0.081	0.106	0.087
TRINITY_DN12106_c0_g1_i1	Early_instar	Late_instar	-10.5086108054984	1.82234556505218	6.16050023165004e-12	4.18439522794694e-10	0.000	0.000	0.000	5.459	3.755	2.661
TRINITY_DN14808_c0_g2_i4	Early_instar	Late_instar	-6.75672792591156	3.60654090954468	6.19201821723706e-12	4.19740463524777e-10	0.021	0.054	0.000	2.000	3.137	0.961
TRINITY_DN19597_c0_g1_i6	Early_instar	Late_instar	-10.51202667712	1.82574484073334	6.19551901294321e-12	4.19740463524777e-10	0.000	0.000	0.000	1.766	1.294	0.835
TRINITY_DN18916_c4_g1_i2	Early_instar	Late_instar	-10.9299238114564	2.23585861946862	6.29772127117175e-12	4.26118961509258e-10	0.000	0.000	0.000	1.621	2.606	0.456
TRINITY_DN18393_c0_g2_i2	Early_instar	Late_instar	-4.24193141099491	3.83129169517373	6.41733004553301e-12	4.33657429590348e-10	0.609	0.332	0.450	11.575	9.827	6.099
TRINITY_DN22702_c10_g1_i2	Early_instar	Late_instar	-8.43880150464459	3.24573971579836	6.43312678814146e-12	4.34170414048649e-10	0.175	0.000	0.268	92.027	6.796	86.366
TRINITY_DN17769_c0_g1_i7	Early_instar	Late_instar	4.1362959766629	3.66808646213328	6.52394749801729e-12	4.39738993649797e-10	1.734	1.650	1.285	0.108	0.068	0.107
TRINITY_DN18176_c1_g1_i2	Early_instar	Late_instar	2.979950256772	6.12116943851506	6.54794497026696e-12	4.40794992705808e-10	49.086	43.679	35.431	5.963	4.527	6.196
TRINITY_DN13154_c0_g1_i3	Early_instar	Late_instar	-10.4601482190513	1.77475837767084	6.59904722003078e-12	4.43670630884712e-10	0.000	0.000	0.000	10.035	8.186	5.710
TRINITY_DN19157_c0_g1_i4	Early_instar	Late_instar	-10.5035191116813	1.81732001982581	6.85588236452591e-12	4.60353359989588e-10	0.000	0.000	0.000	0.676	0.685	0.369
TRINITY_DN14916_c3_g1_i12	Early_instar	Late_instar	-10.6531923034438	1.96429502696553	7.02556037594035e-12	4.71148860090946e-10	0.000	0.000	0.000	1.811	1.979	0.651
TRINITY_DN13581_c0_g1_i1	Early_instar	Late_instar	-8.11210909930477	1.9494002953186	7.45894634995515e-12	4.99579454770667e-10	0.010	0.000	0.000	2.874	2.471	1.612
TRINITY_DN13520_c0_g1_i2	Early_instar	Late_instar	-10.4330522781283	1.7482194241439	7.49550152530171e-12	5.0139314375065e-10	0.000	0.000	0.000	4.342	3.330	2.603
TRINITY_DN21872_c0_g1_i3	Early_instar	Late_instar	10.4564702128374	1.76292163669467	7.53847313164541e-12	5.03630922148513e-10	0.640	0.782	0.417	0.000	0.000	0.000
TRINITY_DN17787_c0_g1_i2	Early_instar	Late_instar	-12.0713645211456	3.36242511907416	7.74532717044575e-12	5.16797920860814e-10	0.000	0.000	0.000	14.881	0.348	6.963
TRINITY_DN17767_c0_g1_i1	Early_instar	Late_instar	-5.06314806037426	3.4503049569607	7.84369198415313e-12	5.22702053231121e-10	0.124	0.054	0.075	2.198	4.885	2.059
TRINITY_DN18183_c3_g1_i4	Early_instar	Late_instar	-8.03611822965591	6.17385607870056	7.91775890245116e-12	5.26974162322636e-10	0.248	0.000	0.086	59.003	3.195	38.031
TRINITY_DN19638_c0_g1_i3	Early_instar	Late_instar	-10.4184970898684	1.73339064022643	8.05127959188545e-12	5.35187570057592e-10	0.000	0.000	0.000	1.045	0.637	0.806
TRINITY_DN22547_c1_g3_i13	Early_instar	Late_instar	-10.9346424447657	2.23749541235714	8.17884649503413e-12	5.42985101311475e-10	0.000	0.000	0.000	1.045	0.203	1.292
TRINITY_DN18880_c3_g1_i1	Early_instar	Late_instar	-10.491709978749	1.80558201664185	8.43397980999475e-12	5.59221478328875e-10	0.000	0.000	0.000	14.359	7.250	7.692
TRINITY_DN20819_c0_g1_i8	Early_instar	Late_instar	10.4221655718232	1.73121488542791	8.47660183934316e-12	5.61344125811421e-10	0.279	0.214	0.182	0.000	0.000	0.000
TRINITY_DN17250_c0_g1_i3	Early_instar	Late_instar	-10.6381118922404	1.94745068860906	8.53163286798942e-12	5.64282197888821e-10	0.000	0.000	0.000	0.883	2.761	1.709
TRINITY_DN12016_c0_g1_i1	Early_instar	Late_instar	-7.81023564613711	2.59554957603226	8.62296632812317e-12	5.69610979218044e-10	0.000	0.032	0.011	2.279	2.056	0.923
TRINITY_DN22251_c0_g2_i7	Early_instar	Late_instar	-10.558685458973	1.87182187933236	8.72561945327016e-12	5.75673287420737e-10	0.000	0.000	0.000	0.577	0.376	0.204
TRINITY_DN22634_c2_g2_i2	Early_instar	Late_instar	-4.1783262181035	3.68209082595722	8.93755024425118e-12	5.88921118958678e-10	1.259	0.600	0.846	17.737	16.169	18.132
TRINITY_DN20573_c0_g3_i6	Early_instar	Late_instar	-3.96880351250226	4.5537994383402	9.0856559000724e-12	5.97935603214715e-10	0.237	0.311	0.086	3.675	2.848	3.380
TRINITY_DN20065_c1_g3_i2	Early_instar	Late_instar	-7.32939921267621	6.75735580494992	9.15078366229317e-12	6.01473621291001e-10	0.175	0.429	0.000	18.151	48.662	27.902
TRINITY_DN15132_c3_g2_i3	Early_instar	Late_instar	4.91568986596113	3.0949406432969	9.83201912160989e-12	6.45448878117397e-10	2.106	2.647	1.702	0.090	0.068	0.049
TRINITY_DN20913_c0_g1_i7	Early_instar	Late_instar	4.15688254172839	4.59637150089982	9.89207833236639e-12	6.48179441197281e-10	1.363	1.800	0.985	0.108	0.029	0.107
TRINITY_DN20321_c0_g5_i1	Early_instar	Late_instar	3.84137356457718	4.91493870005807	9.89811363183026e-12	6.48179441197281e-10	131.008	182.561	194.849	7.567	20.368	8.517
TRINITY_DN14542_c5_g1_i6	Early_instar	Late_instar	4.17093324859511	3.54305844257751	1.05840858320246e-11	6.92243695357338e-10	10.395	10.663	7.889	0.495	0.637	0.495
TRINITY_DN20940_c3_g2_i4	Early_instar	Late_instar	6.24597161931187	2.58723524516955	1.08595130143182e-11	7.09380929152599e-10	2.684	2.293	2.462	0.045	0.039	0.000
TRINITY_DN14958_c2_g2_i1	Early_instar	Late_instar	-8.21818253123988	2.47428628707914	1.11769926555919e-11	7.29219525761623e-10	0.000	0.054	0.000	3.928	3.852	2.350
TRINITY_DN16168_c3_g1_i4	Early_instar	Late_instar	-3.16030337278199	6.6881157627773	1.12308635622897e-11	7.31291841531308e-10	5.316	5.744	4.603	29.763	63.905	48.675
TRINITY_DN18012_c1_g1_i2	Early_instar	Late_instar	-10.5335220737087	1.84699301100041	1.12478748047469e-11	7.31291841531308e-10	0.000	0.000	0.000	1.820	2.104	0.825
TRINITY_DN22606_c3_g1_i9	Early_instar	Late_instar	-10.4936487310472	1.80703922750995	1.12502184571833e-11	7.31291841531308e-10	0.000	0.000	0.000	0.189	0.357	0.185
TRINITY_DN20573_c0_g3_i5	Early_instar	Late_instar	-6.27000031959399	4.40182856414112	1.15373960420264e-11	7.49038894939513e-10	0.000	0.032	0.086	1.820	3.166	4.273
TRINITY_DN19976_c1_g1_i1	Early_instar	Late_instar	-10.3714867347282	1.68718610507654	1.16183259234804e-11	7.53368702528425e-10	0.000	0.000	0.000	2.234	3.012	2.486
TRINITY_DN11568_c0_g1_i1	Early_instar	Late_instar	-10.4858427680386	1.80031425787357	1.18901663742461e-11	7.70051999013597e-10	0.000	0.000	0.000	2.171	2.278	1.039
TRINITY_DN18441_c3_g1_i5	Early_instar	Late_instar	-6.94248782257314	2.67942056550899	1.22406013906295e-11	7.91778362812942e-10	0.062	0.000	0.000	4.918	4.508	2.292
TRINITY_DN12248_c0_g1_i1	Early_instar	Late_instar	-7.61815442404334	2.13138777872474	1.22670077289156e-11	7.92517598232458e-10	0.000	0.000	0.011	1.793	1.776	1.195
TRINITY_DN20710_c0_g1_i1	Early_instar	Late_instar	-10.4239802935551	1.73975401950713	1.29935104852247e-11	8.3806201528483e-10	0.000	0.000	0.000	1.946	1.747	1.020
TRINITY_DN18757_c3_g1_i2	Early_instar	Late_instar	-10.4567421150912	1.77178311377319	1.30036459508022e-11	8.3806201528483e-10	0.000	0.000	0.000	2.405	2.597	1.253
TRINITY_DN22076_c0_g3_i1	Early_instar	Late_instar	-4.69676862237013	5.12430265510646	1.31192483591848e-11	8.44483782458867e-10	1.043	3.965	0.610	42.068	42.947	57.367
TRINITY_DN14670_c6_g3_i2	Early_instar	Late_instar	-10.3838749787814	1.70008699513796	1.31943894084173e-11	8.48288617713459e-10	0.000	0.000	0.000	2.847	3.244	2.069
TRINITY_DN17964_c0_g1_i9	Early_instar	Late_instar	7.28859495988768	2.100245464939	1.34527073590677e-11	8.63846664785179e-10	0.960	0.825	0.525	0.009	0.010	0.000
TRINITY_DN20910_c0_g1_i5	Early_instar	Late_instar	-4.25905482983085	6.95997701648654	1.35163408870982e-11	8.66880762446228e-10	0.557	0.739	0.888	21.665	3.552	18.734
TRINITY_DN19777_c2_g1_i5	Early_instar	Late_instar	-8.0073718471544	1.84545229162187	1.37343878525823e-11	8.79798946798832e-10	0.010	0.000	0.000	1.441	1.699	1.748
TRINITY_DN14536_c3_g1_i3	Early_instar	Late_instar	-3.82708550776097	5.45936598027523	1.39449959690431e-11	8.92209947659019e-10	0.671	1.061	0.632	16.260	4.614	13.655
TRINITY_DN18366_c0_g1_i2	Early_instar	Late_instar	-8.30086300652774	6.40341061271968	1.40597658127792e-11	8.98466580538375e-10	0.330	0.214	0.332	177.568	1.660	116.103
TRINITY_DN19976_c1_g1_i8	Early_instar	Late_instar	-10.3572615910532	1.67405360797609	1.42869449157591e-11	9.11882785745048e-10	0.000	0.000	0.000	3.846	4.412	2.894
TRINITY_DN20363_c3_g1_i1	Early_instar	Late_instar	-10.3702948005827	1.68704079562283	1.43282212694238e-11	9.13415474467168e-10	0.000	0.000	0.000	2.612	1.892	1.564
TRINITY_DN17066_c1_g1_i7	Early_instar	Late_instar	3.96317717641722	3.98724895091537	1.49418566829483e-11	9.51388111682502e-10	6.008	6.966	3.158	0.333	0.405	0.301
TRINITY_DN22480_c0_g1_i2	Early_instar	Late_instar	-7.69831867457631	2.10409682444318	1.55717678421373e-11	9.90304543345154e-10	0.010	0.000	0.011	1.991	1.612	0.709
TRINITY_DN17576_c6_g7_i1	Early_instar	Late_instar	-4.16572687838317	3.84660094042073	1.56673932924935e-11	9.9518981259594e-10	0.403	0.632	0.632	8.269	14.142	7.672
TRINITY_DN17644_c3_g2_i8	Early_instar	Late_instar	-3.02381742174653	5.64420578640368	1.57907481520809e-11	1.00182262137039e-09	1.559	1.500	2.087	15.179	14.171	13.868
TRINITY_DN22341_c1_g2_i1	Early_instar	Late_instar	-8.85175718993827	2.10037122295452	1.63535649404419e-11	1.03628721931577e-09	0.000	0.000	0.011	0.946	1.824	0.563
TRINITY_DN14465_c4_g6_i5	Early_instar	Late_instar	-11.2907547493438	2.59044011943831	1.64009251824974e-11	1.03804515939749e-09	0.000	0.000	0.000	2.297	15.243	2.302
TRINITY_DN17175_c1_g2_i1	Early_instar	Late_instar	-3.92834693946195	6.58995931860554	1.64576187311005e-11	1.04038891553165e-09	1.724	1.436	1.809	41.248	8.012	30.048
TRINITY_DN20201_c3_g1_i2	Early_instar	Late_instar	-7.29556614965825	2.29889745304033	1.68432593753376e-11	1.06349706452013e-09	0.000	0.011	0.011	1.630	1.158	0.699
TRINITY_DN15899_c8_g1_i1	Early_instar	Late_instar	-10.3305120178147	1.6481232677695	1.70900932123932e-11	1.07779620030292e-09	0.000	0.000	0.000	2.829	2.539	1.913
TRINITY_DN17155_c3_g2_i5	Early_instar	Late_instar	4.46270629988538	4.04637474676802	1.75944320508292e-11	1.10828165318271e-09	2.911	6.665	5.427	0.369	0.097	0.243
TRINITY_DN18328_c1_g1_i7	Early_instar	Late_instar	10.4102370998242	1.71992031925008	1.8129489562107e-11	1.14062729097527e-09	1.022	0.825	1.563	0.000	0.000	0.000
TRINITY_DN21831_c1_g1_i2	Early_instar	Late_instar	3.15643625291666	6.24388012788127	1.85271804022413e-11	1.16426385919643e-09	14.318	17.232	9.794	1.126	2.008	1.583
TRINITY_DN19809_c1_g1_i1	Early_instar	Late_instar	-3.04861978142918	8.27790769959519	1.87771068461774e-11	1.17856972413397e-09	237.334	189.676	288.436	1368.840	2412.625	2280.099
TRINITY_DN19336_c2_g1_i8	Early_instar	Late_instar	6.54751366710367	2.41146564356492	1.90857055813416e-11	1.1965199688625e-09	1.228	0.782	1.124	0.018	0.010	0.000
TRINITY_DN12237_c0_g1_i1	Early_instar	Late_instar	-7.6694645791382	2.45832751660356	1.93076883964108e-11	1.20900403364602e-09	0.000	0.064	0.011	4.621	3.562	2.156
TRINITY_DN16623_c3_g1_i5	Early_instar	Late_instar	-10.3187349097233	1.63663614694289	1.94686016746225e-11	1.21763906833053e-09	0.000	0.000	0.000	0.739	0.753	0.524
TRINITY_DN20022_c0_g1_i1	Early_instar	Late_instar	-6.4514047749507	2.54199354117431	1.95948387743432e-11	1.22408749613701e-09	0.041	0.000	0.021	2.865	2.664	1.690
TRINITY_DN18179_c1_g4_i1	Early_instar	Late_instar	-6.7363970273918	3.06559687689085	1.97947512617052e-11	1.23511778155583e-09	0.124	0.268	0.075	21.565	3.967	21.822
TRINITY_DN14246_c4_g1_i2	Early_instar	Late_instar	-3.63776902520628	5.77358050362242	1.98421432732784e-11	1.23661658995961e-09	3.035	2.025	1.070	38.122	16.922	23.949
TRINITY_DN12902_c0_g1_i1	Early_instar	Late_instar	4.31914506494638	3.42518529963461	2.00439185738917e-11	1.24772214068442e-09	8.630	7.801	6.208	0.288	0.405	0.466
TRINITY_DN17628_c3_g2_i2	Early_instar	Late_instar	-6.91441944388636	2.44653112773712	2.0442083103234e-11	1.2710123397865e-09	0.021	0.000	0.032	2.405	3.340	1.292
TRINITY_DN12701_c0_g1_i1	Early_instar	Late_instar	-10.3168301600814	1.63486114970075	2.12380287472415e-11	1.3189513815423e-09	0.000	0.000	0.000	3.657	3.881	2.506
TRINITY_DN19503_c2_g2_i2	Early_instar	Late_instar	-6.4157165840023	4.37756332410232	2.13717970348845e-11	1.32570284256718e-09	0.041	0.032	0.032	5.531	0.270	3.642
TRINITY_DN12786_c0_g1_i3	Early_instar	Late_instar	-10.2979744074133	1.6164202124648	2.1427188178498e-11	1.32758241323266e-09	0.000	0.000	0.000	4.072	3.697	2.768
TRINITY_DN21067_c0_g2_i1	Early_instar	Late_instar	-11.209396785797	2.50905827815528	2.15451555891675e-11	1.33333014331465e-09	0.000	0.000	0.000	39.807	3.398	29.106
TRINITY_DN16898_c1_g6_i1	Early_instar	Late_instar	-7.30835238440732	2.704767669305	2.17245164696121e-11	1.34285936383191e-09	0.010	0.032	0.000	1.757	2.114	1.049
TRINITY_DN17174_c3_g1_i6	Early_instar	Late_instar	-7.65543619543227	2.35925555077724	2.19939917277283e-11	1.3579300936961e-09	0.000	0.021	0.021	2.486	2.336	1.039
TRINITY_DN13915_c0_g1_i7	Early_instar	Late_instar	-8.54954165479405	1.80151813484019	2.45235521865064e-11	1.51234288262521e-09	0.000	0.000	0.021	3.883	4.257	3.273
TRINITY_DN22428_c5_g3_i3	Early_instar	Late_instar	-8.37232153167731	4.57974569874482	2.55708423285394e-11	1.5750924438739e-09	0.041	0.279	0.000	45.716	2.510	34.331
TRINITY_DN18229_c3_g2_i1	Early_instar	Late_instar	10.2972213654766	1.60957367088683	2.57008418670825e-11	1.58125923822217e-09	1.249	0.857	0.888	0.000	0.000	0.000
TRINITY_DN15563_c0_g1_i8	Early_instar	Late_instar	10.4786322691156	1.78452466981208	2.62773822430937e-11	1.6148534834455e-09	0.516	1.018	1.466	0.000	0.000	0.000
TRINITY_DN12119_c0_g1_i2	Early_instar	Late_instar	-8.19191673724018	2.45800802577953	2.64180282907322e-11	1.62161335605478e-09	0.000	0.054	0.000	3.648	3.070	1.738
TRINITY_DN12694_c0_g1_i1	Early_instar	Late_instar	-7.94801446206654	2.03351260605072	2.6585313451423e-11	1.62999085207612e-09	0.000	0.000	0.032	3.855	3.784	2.205
TRINITY_DN12394_c0_g1_i1	Early_instar	Late_instar	-8.16250812914002	5.5482494487364	2.69798736515734e-11	1.65226744751395e-09	0.155	0.214	0.075	76.758	0.946	51.627
TRINITY_DN12582_c0_g1_i2	Early_instar	Late_instar	-10.2673584797986	1.58627116407332	2.71506406914822e-11	1.66039123229399e-09	0.000	0.000	0.000	3.513	2.539	2.632
TRINITY_DN20396_c0_g1_i4	Early_instar	Late_instar	-10.2618106996064	1.58055261371951	2.71752874048722e-11	1.66039123229399e-09	0.000	0.000	0.000	0.504	0.570	0.495
TRINITY_DN14561_c1_g1_i7	Early_instar	Late_instar	3.67804244594318	4.02570639977286	2.73019023881604e-11	1.6662032977651e-09	6.514	5.154	4.271	0.351	0.444	0.486
TRINITY_DN20302_c0_g1_i4	Early_instar	Late_instar	-10.4040386648756	1.72072068246964	2.76996936195728e-11	1.6885324755747e-09	0.000	0.000	0.000	1.063	0.946	0.466
TRINITY_DN12610_c0_g2_i1	Early_instar	Late_instar	-6.83416112978826	2.64182566945841	2.79274860750547e-11	1.70045931323739e-09	0.000	0.161	0.075	8.125	7.887	5.303
TRINITY_DN13677_c0_g1_i1	Early_instar	Late_instar	-10.3458501503744	1.66360457055421	2.80181410844054e-11	1.70401825408972e-09	0.000	0.000	0.000	1.369	1.409	0.758
TRINITY_DN20291_c1_g1_i1	Early_instar	Late_instar	-10.373939318681	1.69124466562486	2.81721994283626e-11	1.71142068444721e-09	0.000	0.000	0.000	2.099	1.767	0.971
TRINITY_DN20321_c0_g1_i1	Early_instar	Late_instar	4.07953364311805	5.43509788329808	2.86519543953142e-11	1.73715369154693e-09	50.159	67.265	70.252	1.369	6.651	3.263
TRINITY_DN14081_c1_g4_i3	Early_instar	Late_instar	-3.91968969237824	3.6822322433869	2.8661460022688e-11	1.73715369154693e-09	0.640	0.482	0.696	9.432	9.576	9.857
TRINITY_DN15609_c0_g7_i3	Early_instar	Late_instar	4.64654018990153	4.00901534674597	2.91907043132926e-11	1.76720657508574e-09	6.411	12.227	8.917	0.450	0.106	0.583
TRINITY_DN16623_c3_g3_i1	Early_instar	Late_instar	4.94724000513562	3.03888451643402	2.93900270711199e-11	1.7772401284424e-09	2.767	2.904	2.751	0.126	0.048	0.117
TRINITY_DN21716_c1_g1_i2	Early_instar	Late_instar	-7.49892780872393	3.25863749870492	2.95495928552029e-11	1.78286539580556e-09	0.000	0.193	0.000	9.035	8.794	4.778
TRINITY_DN17964_c0_g1_i6	Early_instar	Late_instar	-11.4777666995435	2.77634126026963	2.95504413388546e-11	1.78286539580556e-09	0.000	0.000	0.000	1.351	1.274	0.078
TRINITY_DN11085_c0_g1_i1	Early_instar	Late_instar	-7.61739940304422	2.9905164745169	3.01487349212779e-11	1.816890503593e-09	0.000	0.268	0.000	12.918	13.659	6.992
TRINITY_DN15511_c2_g2_i3	Early_instar	Late_instar	10.3253834558071	1.63439852658523	3.03766124571197e-11	1.82854074895463e-09	0.826	0.997	0.492	0.000	0.000	0.000
TRINITY_DN13003_c0_g1_i2	Early_instar	Late_instar	4.59157050343674	3.2179933725217	3.08505908548458e-11	1.85496189012682e-09	3.778	2.818	2.141	0.108	0.135	0.126
TRINITY_DN7849_c0_g1_i2	Early_instar	Late_instar	-10.3805436473282	1.69600785859169	3.09748806208569e-11	1.86032109354231e-09	0.000	0.000	0.000	3.892	8.456	5.225
TRINITY_DN12482_c0_g1_i3	Early_instar	Late_instar	-8.70248065747335	2.04128361941555	3.16900890962678e-11	1.90111790732622e-09	0.000	0.054	0.000	4.846	4.064	3.894
TRINITY_DN16765_c2_g2_i1	Early_instar	Late_instar	2.79662828337042	8.46787766907502	3.19167099141623e-11	1.91254468287447e-09	539.941	683.446	756.242	91.279	83.491	118.006
TRINITY_DN15318_c0_g1_i6	Early_instar	Late_instar	10.4031205014947	1.70994240179436	3.21217764276297e-11	1.92265546870899e-09	0.950	1.243	0.482	0.000	0.000	0.000
TRINITY_DN21953_c1_g1_i1	Early_instar	Late_instar	4.11165086511712	3.52276393224649	3.21701691686013e-11	1.92337626107235e-09	2.168	2.604	1.531	0.117	0.106	0.146
TRINITY_DN19906_c0_g6_i1	Early_instar	Late_instar	-6.4081048781594	2.2954555552978	3.23221984771822e-11	1.93028461154025e-09	0.021	0.011	0.011	1.630	1.467	0.874
TRINITY_DN22111_c3_g3_i1	Early_instar	Late_instar	-2.92657943347977	7.26101887895226	3.29477050084797e-11	1.96542160925443e-09	28.687	33.006	45.803	279.153	229.922	334.615
TRINITY_DN18952_c1_g4_i1	Early_instar	Late_instar	-5.76217027213984	2.6641108812217	3.36703372160219e-11	2.0062667598808e-09	0.062	0.043	0.043	2.531	4.025	1.748
TRINITY_DN13228_c0_g1_i2	Early_instar	Late_instar	-10.4436236385742	1.75960954073514	3.41688554601422e-11	2.03368107998543e-09	0.000	0.000	0.000	1.495	1.438	0.563
TRINITY_DN16876_c2_g2_i1	Early_instar	Late_instar	-5.12196873274168	2.87588136476365	3.43700578529898e-11	2.04335786642404e-09	0.145	0.107	0.075	4.801	4.257	2.913
TRINITY_DN12155_c0_g1_i1	Early_instar	Late_instar	-7.22987270181569	2.14115564972603	3.4713144323964e-11	2.06143871208707e-09	0.010	0.032	0.011	2.874	3.350	1.884
TRINITY_DN18661_c1_g2_i1	Early_instar	Late_instar	-6.83775684705755	3.35281286288405	3.51655163515671e-11	2.08596166053152e-09	0.021	0.000	0.000	1.721	1.351	0.612
TRINITY_DN19250_c0_g1_i5	Early_instar	Late_instar	-10.3451346162082	1.66321897122739	3.58042870052071e-11	2.12147417023462e-09	0.000	0.000	0.000	5.432	4.865	2.515
TRINITY_DN14626_c5_g1_i6	Early_instar	Late_instar	-10.4098910959429	1.72636874102793	3.67541781948453e-11	2.17532111481617e-09	0.000	0.000	0.000	3.810	1.631	1.632
TRINITY_DN13908_c0_g1_i2	Early_instar	Late_instar	4.11906682888085	3.62903334307128	3.71821837370662e-11	2.1981940847996e-09	7.443	8.466	4.399	0.495	0.376	0.301
TRINITY_DN12228_c0_g1_i1	Early_instar	Late_instar	-10.3449290572013	1.66309499305585	3.72874609671253e-11	2.2019577396122e-09	0.000	0.000	0.000	4.954	3.446	2.137
TRINITY_DN21718_c0_g1_i4	Early_instar	Late_instar	-4.94721329414442	2.97560470715182	3.73306856187202e-11	2.20205266160281e-09	0.010	0.011	0.011	0.450	0.560	0.301
TRINITY_DN21088_c3_g1_i1	Early_instar	Late_instar	-4.97757812677068	3.44265715387714	3.7416682728332e-11	2.2046676130529e-09	0.103	0.043	0.021	2.702	1.506	1.554
TRINITY_DN20782_c1_g1_i4	Early_instar	Late_instar	-5.69838210784911	3.23577365917681	3.82508001109332e-11	2.25130849329221e-09	0.010	0.032	0.021	0.450	1.535	1.360
TRINITY_DN15450_c1_g1_i3	Early_instar	Late_instar	5.99752187893798	2.58783425092256	3.92221252645156e-11	2.30591232444006e-09	3.355	2.583	2.762	0.018	0.068	0.049
TRINITY_DN12894_c0_g1_i1	Early_instar	Late_instar	-5.15920278688579	2.83631871199566	4.20631839076430e-11	2.4701966558504e-09	0.062	0.075	0.043	2.378	2.404	1.457
TRINITY_DN18834_c1_g1_i5	Early_instar	Late_instar	-10.4425134036479	1.75769325701257	4.34544986578502e-11	2.5490736507585e-09	0.000	0.000	0.000	0.495	0.985	0.369
TRINITY_DN20236_c0_g2_i1	Early_instar	Late_instar	-10.2484224714795	1.56617403501058	4.42167007584198e-11	2.59091259194851e-09	0.000	0.000	0.000	3.684	4.663	5.856
TRINITY_DN16393_c0_g1_i3	Early_instar	Late_instar	4.78920634466323	3.17926991956333	4.52582914057749e-11	2.64901185272385e-09	2.694	2.047	1.113	0.090	0.068	0.058
TRINITY_DN20155_c1_g1_i3	Early_instar	Late_instar	-6.99921334734142	2.723488746642	4.72168453786753e-11	2.76059416870328e-09	0.062	0.000	0.000	3.937	5.483	1.700
TRINITY_DN12841_c0_g1_i1	Early_instar	Late_instar	-7.55776616764451	2.9351604518928	4.80234489623884e-11	2.80465422902638e-09	0.000	0.054	0.000	2.901	2.548	1.515
TRINITY_DN14787_c4_g2_i1	Early_instar	Late_instar	-8.629213060458	1.88328650707529	4.8228689433531e-11	2.81353518776956e-09	0.000	0.000	0.011	1.621	1.892	0.767
TRINITY_DN21136_c2_g6_i1	Early_instar	Late_instar	-10.4092963602114	1.72444417129215	4.8669986769865e-11	2.83615235679196e-09	0.000	0.000	0.000	4.450	11.526	5.516
TRINITY_DN11994_c0_g1_i1	Early_instar	Late_instar	-10.3754782531804	1.6931850048253	4.88367768635168e-11	2.84274096523916e-09	0.000	0.000	0.000	3.982	3.099	1.496
TRINITY_DN19638_c0_g1_i6	Early_instar	Late_instar	-8.70237053903927	2.04498032894763	4.90958394658657e-11	2.85468028331636e-09	0.000	0.011	0.000	1.000	0.869	0.612
TRINITY_DN19051_c1_g1_i1	Early_instar	Late_instar	7.26516926466163	3.91194555868538	4.97913993288094e-11	2.89194568747087e-09	5.285	4.351	2.665	0.000	0.000	0.097
TRINITY_DN19661_c3_g1_i2	Early_instar	Late_instar	-9.08088497444843	2.1722299361817	5.10368655095095e-11	2.96103358315698e-09	0.000	0.000	0.000	0.910	0.898	0.185
TRINITY_DN16795_c2_g1_i1	Early_instar	Late_instar	-10.2980370963071	1.61738972560492	5.20801097429649e-11	3.01570116298743e-09	0.000	0.000	0.000	9.918	9.460	4.594
TRINITY_DN17573_c3_g1_i10	Early_instar	Late_instar	-8.60139267773888	1.70763853969336	5.2093114283537e-11	3.01570116298743e-09	0.000	0.000	0.000	0.838	0.685	0.835
TRINITY_DN13071_c0_g1_i1	Early_instar	Late_instar	2.88540546354451	5.79549668441581	5.24906975803955e-11	3.02981871406257e-09	18.912	16.717	12.759	2.414	1.911	2.399
TRINITY_DN15147_c0_g1_i2	Early_instar	Late_instar	10.4504894718393	1.7566617437372	5.25038314640453e-11	3.02981871406257e-09	0.774	0.900	0.268	0.000	0.000	0.000
TRINITY_DN18012_c1_g1_i1	Early_instar	Late_instar	-10.5484560662856	1.86268699030015	5.25087647564896e-11	3.02981871406257e-09	0.000	0.000	0.000	2.324	1.680	0.544
TRINITY_DN22184_c2_g1_i2	Early_instar	Late_instar	4.6747390802996	3.31903646287294	5.39832332206273e-11	3.11150417883424e-09	1.166	1.104	0.685	0.045	0.058	0.019
TRINITY_DN14093_c1_g1_i2	Early_instar	Late_instar	-10.2555621505659	1.5755143831434	5.54263646441861e-11	3.19120762356167e-09	0.000	0.000	0.000	4.819	2.684	2.680
TRINITY_DN22723_c1_g1_i3	Early_instar	Late_instar	-3.15782519788595	6.18842622692343	5.67611236144812e-11	3.2645049703146e-09	0.857	1.972	2.045	14.413	15.291	14.742
TRINITY_DN22161_c1_g1_i7	Early_instar	Late_instar	5.34964121431683	2.68608974973197	5.84968368001431e-11	3.36067820713265e-09	2.116	2.572	1.392	0.072	0.039	0.029
TRINITY_DN19943_c0_g2_i2	Early_instar	Late_instar	4.49394222077129	3.13994796074115	5.99379357700589e-11	3.43973542024442e-09	1.043	1.093	0.888	0.063	0.039	0.039
TRINITY_DN21677_c2_g4_i1	Early_instar	Late_instar	-6.80569149465926	2.69212696725857	6.21416065484852e-11	3.55947760858066e-09	0.062	0.204	0.000	5.351	12.018	7.585
TRINITY_DN13895_c0_g1_i2	Early_instar	Late_instar	-10.5651142779374	1.87757537469794	6.2159005713799e-11	3.55947760858066e-09	0.000	0.000	0.000	1.144	3.263	0.923
TRINITY_DN20852_c0_g1_i1	Early_instar	Late_instar	-3.35133035561868	4.8262176747891	6.24310467247902e-11	3.57119085870497e-09	1.053	1.307	1.820	17.836	15.764	10.362
TRINITY_DN18909_c0_g2_i3	Early_instar	Late_instar	4.45094309842398	3.26213537649165	6.37210252307855e-11	3.64104415443987e-09	0.475	0.461	0.300	0.018	0.029	0.019
TRINITY_DN16695_c4_g10_i1	Early_instar	Late_instar	-6.70806057111052	2.2226987137637	6.40076518941814e-11	3.6534766742448e-09	0.021	0.054	0.011	3.405	2.867	2.234
TRINITY_DN16565_c4_g3_i1	Early_instar	Late_instar	-6.32847778363784	7.04151583646543	6.45365455154608e-11	3.67969579344188e-09	0.557	0.836	0.492	88.838	2.510	65.903
TRINITY_DN21396_c2_g2_i11	Early_instar	Late_instar	-10.8700335380348	2.17138640686597	6.49191381265828e-11	3.69752576593515e-09	0.000	0.000	0.000	0.189	0.483	1.466
TRINITY_DN13948_c0_g1_i3	Early_instar	Late_instar	-6.56459394101859	3.33900088588784	6.69335352125775e-11	3.80815829587946e-09	0.041	0.043	0.011	4.540	0.579	5.584
TRINITY_DN19582_c0_g1_i2	Early_instar	Late_instar	-8.16875641321743	2.44679985497005	6.79162454234473e-11	3.85991877319596e-09	0.000	0.021	0.000	1.225	1.072	0.486
TRINITY_DN14797_c1_g1_i4	Early_instar	Late_instar	-10.238270637766	1.55880695059067	7.0047195790661e-11	3.97675667776336e-09	0.000	0.000	0.000	2.270	2.626	1.379
TRINITY_DN17272_c0_g1_i1	Early_instar	Late_instar	-6.81927194251623	2.10710842687348	7.10134979170256e-11	4.02729496440049e-09	0.021	0.000	0.021	2.928	2.240	1.272
TRINITY_DN18955_c2_g1_i7	Early_instar	Late_instar	-10.2103264946917	1.53068386720145	7.1275981549252e-11	4.0378530361178e-09	0.000	0.000	0.000	0.577	0.859	0.573
TRINITY_DN22348_c1_g2_i2	Early_instar	Late_instar	-3.02469222315287	6.54271134559998	7.67283377855174e-11	4.3420853571201e-09	54.918	67.983	59.162	324.104	722.731	462.633
TRINITY_DN21701_c0_g4_i1	Early_instar	Late_instar	-4.04713348403354	4.08481387385452	7.79635935551474e-11	4.40727528011748e-09	0.206	0.225	0.610	5.864	6.033	6.060
TRINITY_DN13869_c0_g1_i2	Early_instar	Late_instar	-7.52200636976319	7.36575336928815	8.02722218824566e-11	4.53293895863879e-09	0.268	6.398	0.353	166.011	742.521	326.651
TRINITY_DN14287_c0_g1_i5	Early_instar	Late_instar	-10.3623570432389	1.68015703367972	8.05276000398107e-11	4.54251212506019e-09	0.000	0.000	0.000	0.838	1.187	0.408
TRINITY_DN18741_c0_g1_i3	Early_instar	Late_instar	-7.24552541293054	2.27036330977159	8.08251145965050e-11	4.5544392582857e-09	0.000	0.000	0.043	3.252	2.703	1.913
TRINITY_DN17414_c1_g1_i10	Early_instar	Late_instar	-10.2114391339769	1.53218608448262	8.12858553480316e-11	4.57552891295218e-09	0.000	0.000	0.000	2.009	1.033	1.311
TRINITY_DN15373_c5_g1_i5	Early_instar	Late_instar	10.2770417598434	1.5872091279659	8.22516144189112e-11	4.62497069302171e-09	1.992	2.208	0.921	0.000	0.000	0.000
TRINITY_DN13832_c0_g1_i7	Early_instar	Late_instar	-10.2824680748853	1.60255367480004	8.3400841111659e-11	4.68461285021242e-09	0.000	0.000	0.000	2.621	2.307	1.088
TRINITY_DN14093_c1_g2_i2	Early_instar	Late_instar	2.97853073605338	5.55973986518554	8.40703551860595e-11	4.71721170053529e-09	11.314	9.205	6.572	1.270	1.187	1.068
TRINITY_DN13765_c0_g1_i2	Early_instar	Late_instar	3.72504115596429	3.9606276331153	8.4176979513296e-11	4.71819103814356e-09	7.577	7.330	6.101	0.369	0.512	0.758
TRINITY_DN15392_c1_g5_i1	Early_instar	Late_instar	-3.29026545546488	8.41215357129876	8.56456287707661e-11	4.79543016880294e-09	70.309	113.602	167.082	742.207	1269.059	1531.224
TRINITY_DN18994_c0_g2_i1	Early_instar	Late_instar	5.84818636860647	3.11880907497075	8.98745036037910e-11	5.02689189712874e-09	3.561	3.911	2.783	0.009	0.048	0.146
TRINITY_DN21040_c2_g1_i8	Early_instar	Late_instar	-7.90275670478052	4.35675711425015	9.2810380047469e-11	5.18111971708343e-09	0.010	0.021	0.032	9.603	0.164	7.604
TRINITY_DN21096_c3_g1_i4	Early_instar	Late_instar	-17.6610641927109	8.94038588530518	9.28277421340166e-11	5.18111971708343e-09	0.000	0.000	0.000	143.833	0.010	88.434
TRINITY_DN18217_c1_g4_i2	Early_instar	Late_instar	-6.81048965173334	2.27402283430976	9.53821720839999e-11	5.31808376112603e-09	0.010	0.000	0.000	0.459	0.705	0.573
TRINITY_DN17034_c0_g1_i1	Early_instar	Late_instar	-5.05186952286043	2.97884847561661	9.58573671712898e-11	5.33895264396556e-09	0.062	0.193	0.161	5.432	4.247	3.758
TRINITY_DN20950_c0_g1_i3	Early_instar	Late_instar	-10.143472844672	1.46592902245189	9.60926224324971e-11	5.34642780036623e-09	0.000	0.000	0.000	1.802	1.699	1.428
TRINITY_DN15322_c3_g2_i1	Early_instar	Late_instar	-4.06103563077076	7.38906809507109	9.70185555787724e-11	5.39227501342858e-09	6.152	6.033	6.005	171.578	23.786	121.182
TRINITY_DN22673_c13_g1_i2	Early_instar	Late_instar	-10.2416523075072	1.56106543602436	9.80530625488057e-11	5.44405419263631e-09	0.000	0.000	0.000	0.234	0.097	0.175
TRINITY_DN17031_c1_g1_i1	Early_instar	Late_instar	2.70985200567315	6.9182566994103	1.01774325215462e-10	5.64474119056659e-09	86.950	81.314	75.122	11.026	15.011	12.004
TRINITY_DN17672_c0_g1_i4	Early_instar	Late_instar	6.15145108441595	2.65666056279911	1.05097414890181e-10	5.8229470331615e-09	1.703	1.447	0.974	0.018	0.039	0.000
TRINITY_DN16827_c3_g2_i9	Early_instar	Late_instar	-6.55760857643438	2.86607356312711	1.06073035451979e-10	5.87085402911622e-09	0.041	0.000	0.000	1.513	1.979	1.224
TRINITY_DN14480_c0_g1_i1	Early_instar	Late_instar	-10.1634603529954	1.48540060235101	1.09200925748847e-10	6.03765870765203e-09	0.000	0.000	0.000	1.153	0.695	0.825
TRINITY_DN19162_c0_g1_i11	Early_instar	Late_instar	-10.2067097227565	1.52741910544786	1.10126138947673e-10	6.08245747807855e-09	0.000	0.000	0.000	1.703	2.886	1.602
TRINITY_DN22548_c3_g1_i1	Early_instar	Late_instar	2.95661501175477	5.18295729226238	1.1031477946711e-10	6.08652305647937e-09	7.587	7.158	5.406	0.838	0.830	1.000
TRINITY_DN15516_c2_g2_i2	Early_instar	Late_instar	-12.2392396460161	3.53008565313604	1.10811208899442e-10	6.10754446384092e-09	0.000	0.000	0.000	8.053	0.106	1.330
TRINITY_DN15746_c1_g1_i2	Early_instar	Late_instar	-8.75435400834786	2.10529437860323	1.12346876808529e-10	6.18574187897284e-09	0.000	0.032	0.000	3.729	3.263	1.428
TRINITY_DN16072_c3_g2_i11	Early_instar	Late_instar	-6.49751295064733	4.38641085380612	1.13497936407771e-10	6.24262246487314e-09	0.000	0.139	0.011	4.090	4.305	3.486
TRINITY_DN15224_c1_g1_i3	Early_instar	Late_instar	-4.997848958605	2.90105438937988	1.1396297208649e-10	6.26169135933578e-09	0.134	0.075	0.043	3.009	3.108	2.680
TRINITY_DN17412_c0_g2_i12	Early_instar	Late_instar	-8.85065083140199	2.20326844428482	1.14238496749817e-10	6.27031881745467e-09	0.000	0.021	0.000	1.603	2.384	0.719
TRINITY_DN12465_c0_g1_i1	Early_instar	Late_instar	-6.88951820841455	2.30452431945867	1.15122514480806e-10	6.31229273182219e-09	0.000	0.043	0.075	5.315	5.165	3.477
TRINITY_DN21488_c0_g3_i3	Early_instar	Late_instar	4.00643860967484	3.66005858801418	1.15307593139543e-10	6.31589582629349e-09	2.209	1.168	1.210	0.090	0.106	0.097
TRINITY_DN18830_c1_g1_i16	Early_instar	Late_instar	-10.1464769182576	1.46931973955746	1.1587875515119e-10	6.33869624893977e-09	0.000	0.000	0.000	1.108	0.898	0.728
TRINITY_DN13006_c0_g1_i3	Early_instar	Late_instar	-10.2431754978486	1.56206528553261	1.15963448158711e-10	6.33869624893977e-09	0.000	0.000	0.000	3.585	1.438	3.079
TRINITY_DN21205_c1_g3_i2	Early_instar	Late_instar	-9.25542781311637	7.11501123568689	1.18939093467104e-10	6.49463912645142e-09	0.072	0.043	0.086	70.759	0.203	58.202
TRINITY_DN21311_c1_g1_i1	Early_instar	Late_instar	4.19080293876967	3.3504921305423	1.34343854282041e-10	7.32824950285708e-09	0.960	1.286	0.706	0.054	0.068	0.049
TRINITY_DN22367_c3_g3_i1	Early_instar	Late_instar	-7.57028311378846	1.86725803930996	1.35629297770619e-10	7.3907491283615e-09	0.041	0.000	0.000	5.567	4.672	2.855
TRINITY_DN22753_c1_g2_i4	Early_instar	Late_instar	-8.38284031625526	4.55454626907447	1.37868210215648e-10	7.50502339396126e-09	0.000	0.600	0.000	13.864	110.154	22.521
TRINITY_DN16673_c4_g1_i3	Early_instar	Late_instar	-4.30627320067875	3.31732047023745	1.4335040682337e-10	7.79230011687306e-09	0.372	0.236	0.214	6.954	3.958	6.079
TRINITY_DN15140_c0_g1_i3	Early_instar	Late_instar	-11.0005919505499	2.30639622440288	1.43440057337359e-10	7.79230011687306e-09	0.000	0.000	0.000	1.477	1.573	0.136
TRINITY_DN21584_c0_g1_i2	Early_instar	Late_instar	-6.86283164843997	2.16697776641738	1.43812075947113e-10	7.80449698719348e-09	0.031	0.000	0.000	1.964	1.255	1.709
TRINITY_DN16109_c2_g1_i13	Early_instar	Late_instar	-7.7710930926531	2.37835749872963	1.48900361466109e-10	8.07235238308887e-09	0.010	0.000	0.000	1.045	1.371	0.223
TRINITY_DN13837_c0_g1_i1	Early_instar	Late_instar	-7.76645468198631	1.73171729062394	1.49109786865987e-10	8.07543197815056e-09	0.000	0.000	0.011	1.189	0.936	0.845
TRINITY_DN14404_c1_g1_i1	Early_instar	Late_instar	-7.96397703084451	2.01925468457061	1.50712961988872e-10	8.15391027071082e-09	0.000	0.021	0.000	2.135	2.018	0.913
TRINITY_DN16054_c0_g1_i4	Early_instar	Late_instar	-6.60293309550094	2.84354338411963	1.53126828532439e-10	8.27604366834365e-09	0.000	0.011	0.032	1.540	1.709	0.670
TRINITY_DN12305_c0_g1_i1	Early_instar	Late_instar	-10.1003629149832	1.42427375068909	1.53836942811582e-10	8.30593910004739e-09	0.000	0.000	0.000	2.919	2.423	2.127
TRINITY_DN13544_c0_g1_i1	Early_instar	Late_instar	-10.1470196748979	1.47029146663592	1.54558103089147e-10	8.33636936865743e-09	0.000	0.000	0.000	2.360	2.095	1.350
TRINITY_DN22541_c0_g1_i7	Early_instar	Late_instar	3.24304089809262	4.97197470721481	1.58733147515095e-10	8.5528394107115e-09	2.116	1.843	1.456	0.216	0.251	0.117
TRINITY_DN14902_c0_g2_i1	Early_instar	Late_instar	-10.1476978076131	1.47098005477554	1.5890428472067e-10	8.55335047114963e-09	0.000	0.000	0.000	2.441	2.278	1.389
TRINITY_DN16644_c0_g1_i1	Early_instar	Late_instar	10.0781047786037	1.39395472416779	1.63081714915746e-10	8.76928831262394e-09	0.485	0.514	0.471	0.000	0.000	0.000
TRINITY_DN18634_c1_g1_i8	Early_instar	Late_instar	-10.5653053802327	1.87933313509636	1.63835524581832e-10	8.80087845347602e-09	0.000	0.000	0.000	1.099	1.303	0.233
TRINITY_DN18234_c2_g3_i1	Early_instar	Late_instar	5.49989208542437	4.01566013083812	1.66113040568695e-10	8.90935765399669e-09	8.382	7.780	5.834	0.288	0.183	0.000
TRINITY_DN15318_c0_g1_i7	Early_instar	Late_instar	10.5580604536019	1.86624338824402	1.66191714629852e-10	8.90935765399669e-09	1.817	0.943	0.310	0.000	0.000	0.000
TRINITY_DN19809_c3_g1_i1	Early_instar	Late_instar	-3.16658685471167	8.20854151485728	1.67155207040789e-10	8.9519395900225e-09	24.930	17.274	36.298	143.869	286.780	296.040
TRINITY_DN15631_c1_g1_i7	Early_instar	Late_instar	-10.1175712782673	1.44139056844625	1.72197631527959e-10	9.2126603431824e-09	0.000	0.000	0.000	1.027	0.656	0.622
TRINITY_DN17363_c1_g1_i6	Early_instar	Late_instar	10.7320587045099	2.03425195242256	1.72773687969816e-10	9.23414280591807e-09	0.516	1.436	3.789	0.000	0.000	0.000
TRINITY_DN16806_c0_g3_i1	Early_instar	Late_instar	-7.8108433580374	1.64769237419931	1.74071932344565e-10	9.29414135642341e-09	0.021	0.000	0.000	3.180	2.906	1.816
TRINITY_DN15493_c0_g1_i1	Early_instar	Late_instar	-7.34544776424118	3.68078827747866	1.75288851783597e-10	9.34968117497345e-09	0.103	1.275	0.000	18.890	61.578	90.105
TRINITY_DN19589_c2_g1_i2	Early_instar	Late_instar	-3.32700916716539	5.04971157500398	1.76980192268348e-10	9.43038865388001e-09	2.436	0.922	1.681	19.431	13.997	19.695
TRINITY_DN22018_c0_g1_i9	Early_instar	Late_instar	4.41020959209191	3.24813242230396	1.78024065758995e-10	9.47646817649893e-09	0.960	1.232	1.017	0.036	0.077	0.049
TRINITY_DN16568_c1_g1_i3	Early_instar	Late_instar	-6.48562815965412	5.17331363383997	1.78909563097594e-10	9.51403296745719e-09	0.041	0.204	0.000	7.558	7.018	5.341
TRINITY_DN13714_c0_g1_i1	Early_instar	Late_instar	-6.28648689428917	2.77537999537834	1.83113378521275e-10	9.7278063095559e-09	0.052	0.064	0.000	4.243	3.523	1.748
TRINITY_DN16131_c0_g1_i1	Early_instar	Late_instar	10.6521309581437	1.94933426838849	1.85693648021345e-10	9.8549872659031e-09	0.165	1.222	0.546	0.000	0.000	0.000
TRINITY_DN13869_c0_g2_i1	Early_instar	Late_instar	-7.61197319580434	6.94281720287086	1.8711065948566e-10	9.9202396940934e-09	0.062	1.393	0.043	40.329	169.811	65.884
TRINITY_DN20285_c5_g1_i1	Early_instar	Late_instar	-2.83711311130006	7.25746461062863	1.87465620353161e-10	9.92911001414057e-09	96.447	88.366	136.746	891.652	620.793	851.934
TRINITY_DN14042_c0_g2_i1	Early_instar	Late_instar	3.00629835895085	4.8387531404426	1.88226533101495e-10	9.95944231946628e-09	11.138	10.748	10.019	1.297	1.129	1.670
TRINITY_DN12077_c0_g1_i1	Early_instar	Late_instar	-7.84184471348557	1.89820227428955	1.88661989016226e-10	9.97251065217436e-09	0.000	0.021	0.000	1.757	1.805	1.156
TRINITY_DN15012_c3_g1_i2	Early_instar	Late_instar	-6.53573567379453	2.35193062220537	1.91044542835955e-10	1.00883721063234e-08	0.155	0.107	0.043	4.963	17.443	10.110
TRINITY_DN21815_c1_g5_i2	Early_instar	Late_instar	-10.2753221679333	1.59631230431749	1.94580002542726e-10	1.02648226266608e-08	0.000	0.000	0.000	1.991	1.236	0.602
TRINITY_DN17769_c0_g1_i6	Early_instar	Late_instar	10.8778132675582	2.17453116374984	1.94919717420944e-10	1.02725020798575e-08	0.619	1.039	0.086	0.000	0.000	0.000
TRINITY_DN20758_c1_g1_i31	Early_instar	Late_instar	10.457036563461	1.7683880914298	1.96746708401661e-10	1.03584694875112e-08	0.372	0.129	0.599	0.000	0.000	0.000
TRINITY_DN9157_c0_g1_i1	Early_instar	Late_instar	-10.1000868150565	1.42445368233012	1.97963206822348e-10	1.04085676303778e-08	0.000	0.000	0.000	4.810	4.914	3.147
TRINITY_DN13630_c0_g1_i3	Early_instar	Late_instar	-9.17684544394892	2.95909472122518	1.98091691937376e-10	1.04085676303778e-08	0.010	0.000	0.000	1.072	12.598	1.253
TRINITY_DN19667_c0_g1_i12	Early_instar	Late_instar	3.79084799257061	3.64541490978484	2.01062105083636e-10	1.05541647858982e-08	9.105	14.167	12.717	0.766	0.898	1.000
TRINITY_DN8957_c0_g1_i1	Early_instar	Late_instar	-5.88899021228672	2.34787747881503	2.06559929144973e-10	1.0826492795095e-08	0.041	0.054	0.032	2.820	3.321	1.544
TRINITY_DN17890_c0_g1_i2	Early_instar	Late_instar	4.68742596104473	2.97939752648131	2.06659315902743e-10	1.0826492795095e-08	2.157	1.854	1.049	0.063	0.077	0.058
TRINITY_DN22208_c0_g1_i1	Early_instar	Late_instar	-8.36327178468795	1.62494378895475	2.08222229437151e-10	1.08975812106613e-08	0.000	0.000	0.011	2.081	2.201	1.282
TRINITY_DN13552_c0_g1_i3	Early_instar	Late_instar	-10.1718170272726	1.49493853654456	2.12252362296635e-10	1.10975266737545e-08	0.000	0.000	0.000	5.243	4.759	2.360
TRINITY_DN15291_c2_g1_i11	Early_instar	Late_instar	10.2081288844756	1.5236932347627	2.16353903245486e-10	1.1300807234477e-08	2.488	1.393	0.963	0.000	0.000	0.010
TRINITY_DN18570_c2_g2_i8	Early_instar	Late_instar	10.3942292591718	1.70467711850279	2.16881478508356e-10	1.13171921014144e-08	0.950	0.611	0.214	0.000	0.000	0.000
TRINITY_DN19827_c2_g1_i1	Early_instar	Late_instar	-8.59600620026434	1.94984034027094	2.2103411087972e-10	1.15225190885397e-08	0.000	0.043	0.000	4.360	4.218	2.311
TRINITY_DN22129_c1_g1_i6	Early_instar	Late_instar	2.96463747616511	5.40168899460226	2.23795647233164e-10	1.16549953606311e-08	2.065	1.929	1.188	0.270	0.193	0.223
TRINITY_DN17644_c3_g2_i9	Early_instar	Late_instar	-2.73458724323725	6.70194881821774	2.36927468759522e-10	1.23267514523145e-08	6.307	7.244	8.735	42.617	60.806	48.510
TRINITY_DN16751_c5_g3_i1	Early_instar	Late_instar	4.47647919315032	2.95891610776921	2.3901505892119e-10	1.2423148131275e-08	4.862	5.047	3.639	0.180	0.251	0.194
TRINITY_DN14132_c0_g1_i3	Early_instar	Late_instar	-10.0581587725881	1.3833774638703	2.40334419560457e-10	1.24794649732904e-08	0.000	0.000	0.000	0.982	1.062	0.767
TRINITY_DN19375_c1_g5_i3	Early_instar	Late_instar	-10.1222902543809	1.44661199092606	2.46893113809407e-10	1.28074592528268e-08	0.000	0.000	0.000	2.540	2.433	1.301
TRINITY_DN21521_c0_g1_i3	Early_instar	Late_instar	10.2178390730503	1.52929672860671	2.48707665268782e-10	1.28889519928519e-08	0.299	0.321	0.118	0.000	0.000	0.000
TRINITY_DN21225_c2_g4_i1	Early_instar	Late_instar	4.50605888516473	3.08282816305227	2.50583103472086e-10	1.29678533435192e-08	2.880	2.433	1.499	0.090	0.106	0.117
TRINITY_DN18222_c0_g1_i19	Early_instar	Late_instar	10.1769054558527	1.49190142271266	2.50720327532887e-10	1.29678533435192e-08	0.434	0.311	0.171	0.000	0.000	0.000
TRINITY_DN16937_c0_g1_i5	Early_instar	Late_instar	3.16313869105262	4.41587869827793	2.5147860689297e-10	1.29943711405477e-08	7.298	8.562	7.097	0.658	1.033	0.923
TRINITY_DN13535_c0_g1_i2	Early_instar	Late_instar	-10.1376440099096	1.46165307425059	2.54425014307066e-10	1.313379156782e-08	0.000	0.000	0.000	2.135	2.095	1.049
TRINITY_DN16171_c2_g1_i1	Early_instar	Late_instar	5.4917639057338	4.27020296043749	2.56990910689501e-10	1.32533168288527e-08	3.830	6.087	5.577	0.162	0.174	0.000
TRINITY_DN18548_c2_g2_i2	Early_instar	Late_instar	-6.86570240291475	2.16596170396073	2.62339603536706e-10	1.3515981599157e-08	0.031	0.000	0.000	2.261	1.815	1.165
TRINITY_DN19600_c0_g1_i5	Early_instar	Late_instar	-6.21493651723773	8.18238643135782	2.66920691124735e-10	1.37386260785914e-08	1.745	1.693	2.526	243.166	6.043	216.579
TRINITY_DN21612_c1_g4_i2	Early_instar	Late_instar	5.14507735851793	2.55800891648502	2.70193678078905e-10	1.38935742415073e-08	2.560	2.508	3.361	0.108	0.058	0.097
TRINITY_DN14773_c0_g1_i3	Early_instar	Late_instar	10.231448269219	1.54785250551537	2.78338874646838e-10	1.42985111993335e-08	0.743	0.289	0.846	0.000	0.000	0.000
TRINITY_DN20082_c1_g1_i12	Early_instar	Late_instar	-10.0530982820831	1.37624910913689	2.78922643729218e-10	1.43146022550925e-08	0.000	0.000	0.000	0.405	0.376	0.583
TRINITY_DN14454_c2_g2_i4	Early_instar	Late_instar	-7.73673145277764	1.57464197230475	2.84302953005699e-10	1.45765870634085e-08	0.010	0.000	0.000	2.180	1.573	1.301
TRINITY_DN12119_c0_g1_i1	Early_instar	Late_instar	-10.1007247545666	1.42565630139083	2.9045134669726e-10	1.48774072182434e-08	0.000	0.000	0.000	3.054	1.815	1.496
TRINITY_DN17696_c0_g1_i1	Early_instar	Late_instar	-7.31923347989184	1.84054494056902	2.91600321741285e-10	1.49218145299564e-08	0.041	0.000	0.171	11.467	17.337	14.888
TRINITY_DN18834_c1_g1_i1	Early_instar	Late_instar	-5.86661353481496	2.66011098521613	2.9294121097907e-10	1.49759472032121e-08	0.021	0.000	0.021	1.477	1.236	0.651
TRINITY_DN20540_c1_g1_i2	Early_instar	Late_instar	4.4682322425109	2.88259437781988	2.98501312055645e-10	1.52454646944867e-08	13.977	15.131	12.032	0.613	0.656	0.612
TRINITY_DN12040_c0_g1_i1	Early_instar	Late_instar	-10.0726619696471	1.39822463169423	3.05489106289231e-10	1.55873091533035e-08	0.000	0.000	0.000	5.801	6.091	3.409
TRINITY_DN14470_c0_g1_i11	Early_instar	Late_instar	3.70108392814505	3.5809110744213	3.07624494310755e-10	1.56811437793552e-08	3.623	3.954	2.890	0.279	0.280	0.272
TRINITY_DN22111_c3_g1_i5	Early_instar	Late_instar	-2.76870564801014	7.47331724021392	3.08147204543296e-10	1.56926707283878e-08	35.965	30.563	52.451	273.172	242.790	323.262
TRINITY_DN20954_c1_g3_i16	Early_instar	Late_instar	-10.1410231014245	1.46468910326062	3.13082319697435e-10	1.5928665095991e-08	0.000	0.000	0.000	0.324	0.434	0.194
TRINITY_DN13029_c0_g1_i1	Early_instar	Late_instar	-6.15660850577346	2.34758750794894	3.14094829271552e-10	1.59648276718697e-08	0.052	0.107	0.011	4.063	4.518	2.875
TRINITY_DN19564_c3_g1_i22	Early_instar	Late_instar	-10.0850292248737	1.40860442874658	3.22964925244672e-10	1.63918772053959e-08	0.000	0.000	0.000	0.396	0.743	0.505
TRINITY_DN20107_c1_g3_i8	Early_instar	Late_instar	-6.45296505293536	2.68240018134428	3.23116267108179e-10	1.63918772053959e-08	0.021	0.000	0.000	1.009	0.927	0.796
TRINITY_DN14566_c0_g3_i1	Early_instar	Late_instar	5.35820608773255	3.04037396518718	3.24839857765534e-10	1.64635311820785e-08	23.474	22.847	11.871	0.685	0.087	0.670
TRINITY_DN19325_c4_g2_i2	Early_instar	Late_instar	-10.10937649536	1.43438074123386	3.2750772631004e-10	1.65828601095855e-08	0.000	0.000	0.000	0.982	0.830	0.447
TRINITY_DN17654_c0_g1_i7	Early_instar	Late_instar	8.41512639839269	1.56217257373137	3.31770698267682e-10	1.67826493181067e-08	0.372	0.622	0.632	0.000	0.000	0.000
TRINITY_DN18484_c1_g3_i1	Early_instar	Late_instar	-7.56919504916818	2.2756150312472	3.37241820758445e-10	1.70431129130571e-08	0.021	0.139	0.000	4.441	10.619	5.448
TRINITY_DN15619_c1_g1_i5	Early_instar	Late_instar	-6.89850949012392	6.07533492773321	3.39088457901366e-10	1.71200844317529e-08	0.114	0.343	0.139	41.636	0.801	29.834
TRINITY_DN13858_c4_g10_i1	Early_instar	Late_instar	-10.1281546445043	1.44902200937819	3.42869297679379e-10	1.72856498269593e-08	0.000	0.000	0.000	13.665	31.016	26.989
TRINITY_DN18570_c2_g2_i9	Early_instar	Late_instar	10.2960838232153	1.60790728727534	3.43021097639615e-10	1.72856498269593e-08	0.836	0.622	0.203	0.000	0.000	0.000
TRINITY_DN21249_c4_g2_i5	Early_instar	Late_instar	4.06594716525624	3.51629312039573	3.444341670299e-10	1.73403431454672e-08	2.622	2.047	1.338	0.081	0.135	0.146
TRINITY_DN15426_c2_g2_i1	Early_instar	Late_instar	3.95271777115672	3.48396432253475	3.54822843650509e-10	1.78463748129617e-08	27.294	20.189	19.396	1.342	1.998	1.029
TRINITY_DN15348_c2_g1_i5	Early_instar	Late_instar	-5.34419329946239	3.43680190426502	3.70374420631442e-10	1.86108749709885e-08	0.475	0.000	0.310	12.738	13.592	9.993
TRINITY_DN14978_c0_g5_i1	Early_instar	Late_instar	-3.26120629445959	7.01429018181043	3.74473377968261e-10	1.87989899194086e-08	4.480	6.451	3.029	22.043	55.854	57.425
TRINITY_DN16937_c0_g1_i3	Early_instar	Late_instar	3.12029640285031	4.54785675709222	3.81060236330641e-10	1.91115253314947e-08	8.134	9.130	5.513	0.748	0.888	1.049
TRINITY_DN18685_c1_g1_i2	Early_instar	Late_instar	-7.44235513329292	1.96306359237891	3.82543770022754e-10	1.9167761325231e-08	0.000	0.000	0.011	1.766	1.622	0.660
TRINITY_DN15296_c1_g3_i2	Early_instar	Late_instar	3.45192590119158	5.25822182303846	3.91306627979111e-10	1.95824949310469e-08	12.511	15.721	13.937	0.712	2.201	0.981
TRINITY_DN17020_c0_g1_i1	Early_instar	Late_instar	-8.4101452556658	6.77303479893014	3.91561075692615e-10	1.95824949310469e-08	0.041	0.054	0.150	43.753	0.280	43.081
TRINITY_DN21161_c1_g1_i2	Early_instar	Late_instar	-7.80451127877787	1.63777729419168	3.96767035042283e-10	1.98241145969379e-08	0.000	0.000	0.000	1.171	0.560	0.515
TRINITY_DN19688_c0_g1_i8	Early_instar	Late_instar	6.92354966415787	1.89265494989024	4.08571622387385e-10	2.03946619658126e-08	0.867	1.007	0.685	0.000	0.010	0.010
TRINITY_DN18251_c0_g2_i2	Early_instar	Late_instar	4.25643021016783	3.23435136540574	4.13000618754328e-10	2.05823001029961e-08	1.280	1.597	0.963	0.099	0.048	0.049
TRINITY_DN20475_c2_g3_i4	Early_instar	Late_instar	-10.1610783796955	1.48452831096875	4.13108608810514e-10	2.05823001029961e-08	0.000	0.000	0.000	1.369	1.911	0.699
TRINITY_DN19325_c4_g2_i9	Early_instar	Late_instar	-10.0189787241627	1.34330374596769	4.42761776923527e-10	2.20216156875413e-08	0.000	0.000	0.000	0.721	0.492	0.913
TRINITY_DN22740_c0_g1_i1	Early_instar	Late_instar	4.39752357572688	4.11288918482057	4.4282958670139e-10	2.20216156875413e-08	1.136	0.975	0.525	0.009	0.068	0.049
TRINITY_DN15434_c1_g4_i2	Early_instar	Late_instar	-5.55848452913019	2.46630198319716	4.5155706117674e-10	2.24345419915339e-08	0.062	0.129	0.054	3.892	4.257	2.331
TRINITY_DN22191_c0_g1_i6	Early_instar	Late_instar	-4.83360460600004	4.89504009938177	4.60995055348268e-10	2.28819609461422e-08	0.052	0.096	0.075	3.009	0.328	3.351
TRINITY_DN22702_c10_g3_i2	Early_instar	Late_instar	-6.02575141757735	2.38250542622278	4.65874195859668e-10	2.30920708430086e-08	0.268	0.182	0.054	17.007	7.057	14.665
TRINITY_DN16965_c0_g1_i2	Early_instar	Late_instar	-10.1705899188061	1.49321763287011	4.6623635145907e-10	2.30920708430086e-08	0.000	0.000	0.000	0.513	1.004	0.369
TRINITY_DN15289_c0_g1_i4	Early_instar	Late_instar	-6.18263989062076	2.14478931843172	4.66537339945119e-10	2.30920708430086e-08	0.021	0.054	0.043	2.450	3.437	2.049
TRINITY_DN20945_c1_g1_i13	Early_instar	Late_instar	-6.82151417883939	3.60727870409991	4.67365574905016e-10	2.31114460741815e-08	0.031	0.000	0.000	2.549	1.168	0.592
TRINITY_DN22161_c1_g1_i9	Early_instar	Late_instar	5.37674299372637	4.0599951461439	4.68063321957285e-10	2.31243384606945e-08	3.014	3.172	2.141	0.009	0.058	0.146
TRINITY_DN17048_c5_g4_i4	Early_instar	Late_instar	-5.06114619776421	5.55001162821171	4.71569000796586e-10	2.32689577763617e-08	0.547	0.611	0.417	26.232	1.921	26.892
TRINITY_DN16571_c1_g1_i4	Early_instar	Late_instar	-6.74868097293719	2.05080738553185	4.71870118196932e-10	2.32689577763617e-08	0.052	0.000	0.000	2.675	3.166	2.302
TRINITY_DN19638_c0_g1_i5	Early_instar	Late_instar	-10.037525362552	1.36466119878246	4.94355481393316e-10	2.43550625991463e-08	0.000	0.000	0.000	1.225	0.888	0.583
TRINITY_DN14150_c0_g1_i2	Early_instar	Late_instar	-10.4785494713585	1.7949407726672	4.96118093201143e-10	2.44191632999617e-08	0.000	0.000	0.000	1.531	1.805	0.301
TRINITY_DN15787_c0_g1_i12	Early_instar	Late_instar	-7.21093278616903	2.21761842567192	4.96631440650695e-10	2.44217126279829e-08	0.083	0.332	0.000	20.070	19.741	8.964
TRINITY_DN18328_c1_g1_i6	Early_instar	Late_instar	10.4232466709112	1.72864666610199	5.02442596326208e-10	2.46845335717849e-08	1.373	1.800	0.310	0.000	0.000	0.000
TRINITY_DN12884_c0_g1_i1	Early_instar	Late_instar	-10.0506817988879	1.37740907836879	5.08462884208147e-10	2.49571318452889e-08	0.000	0.000	0.000	3.261	3.176	1.622
TRINITY_DN19024_c3_g4_i4	Early_instar	Late_instar	-10.0790217118752	1.40250270174049	5.18942499771212e-10	2.54479013418854e-08	0.000	0.000	0.000	4.846	11.565	7.216
TRINITY_DN15493_c0_g1_i3	Early_instar	Late_instar	-4.81355171465921	6.61588160187421	5.34880007691339e-10	2.62051583027446e-08	6.256	5.787	2.558	19.899	209.129	183.628
TRINITY_DN21612_c1_g4_i1	Early_instar	Late_instar	10.04664836031	1.36707336666475	5.37516339068055e-10	2.63099579396567e-08	1.022	0.514	0.963	0.000	0.000	0.000
TRINITY_DN18634_c1_g1_i16	Early_instar	Late_instar	-10.2817766719831	1.60267258202025	5.45449432086834e-10	2.66735862759506e-08	0.000	0.000	0.000	0.811	1.110	0.262
TRINITY_DN19435_c0_g4_i2	Early_instar	Late_instar	-3.16133695803839	4.77492953545765	5.48604722084639e-10	2.68031145474999e-08	0.330	0.246	0.321	3.360	3.137	1.758
TRINITY_DN17935_c2_g2_i2	Early_instar	Late_instar	10.1336172282616	1.44711047645328	5.71096898458883e-10	2.78762722244063e-08	0.640	0.675	0.235	0.000	0.000	0.000
TRINITY_DN17672_c0_g1_i7	Early_instar	Late_instar	3.57933653097768	3.79578225941115	5.74281906573151e-10	2.80059025258973e-08	2.106	3.440	2.986	0.198	0.251	0.282
TRINITY_DN20484_c1_g1_i2	Early_instar	Late_instar	-7.06870700405337	2.10215847186231	5.98545981604283e-10	2.91623066101711e-08	0.000	0.000	0.032	1.477	2.288	1.418
TRINITY_DN17988_c3_g1_i4	Early_instar	Late_instar	10.4253355394084	1.72990320053089	6.02893093847895e-10	2.93470831478195e-08	0.950	1.404	0.225	0.000	0.000	0.000
TRINITY_DN17489_c0_g1_i5	Early_instar	Late_instar	-5.69027819052043	3.27276402215376	6.05146610156633e-10	2.94297035262939e-08	0.041	0.064	0.000	2.090	1.834	1.350
TRINITY_DN20285_c5_g3_i1	Early_instar	Late_instar	-2.85281560869946	6.67521672687441	6.59955190247022e-10	3.20431651301532e-08	128.190	124.243	204.600	1163.833	912.264	1314.907
TRINITY_DN21118_c0_g2_i3	Early_instar	Late_instar	-7.74786710052147	7.31105121617959	6.60230875519253e-10	3.20431651301532e-08	0.434	0.364	0.310	143.869	0.772	106.119
TRINITY_DN21708_c1_g1_i27	Early_instar	Late_instar	10.0125180015703	1.33364307297764	6.60702546813524e-10	3.20431651301532e-08	2.003	1.061	1.103	0.000	0.000	0.000
TRINITY_DN18817_c1_g1_i4	Early_instar	Late_instar	4.92319006513658	2.9028434202596	6.69570973993217e-10	3.24435342270413e-08	2.488	1.822	2.879	0.063	0.135	0.039
TRINITY_DN21096_c3_g1_i3	Early_instar	Late_instar	-10.7149930099235	7.25436596706961	6.89523716787341e-10	3.33797611186201e-08	0.289	0.000	0.118	454.586	0.531	327.010
TRINITY_DN12827_c0_g1_i3	Early_instar	Late_instar	-9.97245801287211	1.30113934853723	7.01375742353537e-10	3.39224801457133e-08	0.000	0.000	0.000	3.099	3.427	1.952
TRINITY_DN21781_c0_g1_i1	Early_instar	Late_instar	-6.49577494304183	2.16941894539592	7.08178374104018e-10	3.4220213817892e-08	0.114	0.000	0.032	9.224	3.041	6.245
TRINITY_DN19806_c2_g6_i1	Early_instar	Late_instar	4.26716370366928	3.34795511640761	7.09293780577674e-10	3.42428398886185e-08	2.674	2.861	1.188	0.090	0.125	0.136
TRINITY_DN12892_c0_g1_i1	Early_instar	Late_instar	4.41396866447715	3.11427390757256	7.17964463987672e-10	3.46298411290024e-08	1.734	2.143	0.974	0.063	0.068	0.097
TRINITY_DN19983_c1_g1_i7	Early_instar	Late_instar	4.48724582802886	3.73566575279632	7.19188312170979e-10	3.46572786644725e-08	3.613	3.815	1.841	0.189	0.039	0.204
TRINITY_DN21330_c0_g2_i1	Early_instar	Late_instar	2.84221239202216	6.8945600922951	7.35978245860438e-10	3.54341045905073e-08	18.612	22.086	10.897	2.153	3.137	2.001
TRINITY_DN13871_c0_g1_i1	Early_instar	Late_instar	4.58877735504449	2.83629894718045	7.38092422861226e-10	3.55035875258483e-08	1.579	1.457	0.942	0.072	0.039	0.049
TRINITY_DN15084_c1_g1_i3	Early_instar	Late_instar	-8.56067420775149	1.66205753194162	7.67006803569892e-10	3.68609118896368e-08	0.010	0.000	0.000	2.054	1.796	0.641
TRINITY_DN19777_c2_g1_i4	Early_instar	Late_instar	-9.92594343672632	1.25589378025219	7.68328916652469e-10	3.68909434100866e-08	0.000	0.000	0.000	1.126	0.927	0.738
TRINITY_DN14406_c1_g2_i17	Early_instar	Late_instar	-6.17497238699655	1.99613175208021	7.7758675193724e-10	3.73016049125143e-08	0.052	0.000	0.054	3.207	3.311	2.156
TRINITY_DN21158_c2_g2_i13	Early_instar	Late_instar	-10.8294496061585	2.13335455553977	8.0274821157981e-10	3.84737439955715e-08	0.000	0.000	0.000	2.270	0.193	2.972
TRINITY_DN18815_c0_g1_i1	Early_instar	Late_instar	-10.0178110817163	1.34547905791187	8.04278218418325e-10	3.85121892243895e-08	0.000	0.000	0.000	2.207	2.809	1.224
TRINITY_DN16970_c0_g1_i8	Early_instar	Late_instar	-7.45758684554587	2.38762394004021	8.1011841256651e-10	3.87567680341041e-08	0.000	0.021	0.000	0.973	0.927	0.631
TRINITY_DN21465_c0_g1_i2	Early_instar	Late_instar	-7.10767642472902	1.99451508097327	8.12590559100038e-10	3.88399202015368e-08	0.000	0.000	0.000	0.144	0.348	0.175
TRINITY_DN15409_c0_g2_i2	Early_instar	Late_instar	-9.55974350896045	6.53637162429242	8.28432566759427e-10	3.95613934768725e-08	0.021	0.011	0.021	29.457	0.039	15.801
TRINITY_DN15437_c0_g5_i3	Early_instar	Late_instar	-7.71715211912864	1.68313563578358	8.3171663607703e-10	3.96824081587987e-08	0.010	0.000	0.021	4.306	1.612	2.651
TRINITY_DN18067_c0_g1_i2	Early_instar	Late_instar	-9.93652895600618	1.26636507755724	8.37502788799167e-10	3.99224752801275e-08	0.000	0.000	0.000	4.099	4.421	2.612
TRINITY_DN14701_c0_g2_i2	Early_instar	Late_instar	-9.90981416449546	1.24015434704203	8.4321742844902e-10	4.01587043871238e-08	0.000	0.000	0.000	1.576	1.496	1.127
TRINITY_DN17689_c2_g1_i4	Early_instar	Late_instar	-10.4180357795965	1.73623809300319	8.535548182e-10	4.06144717091712e-08	0.000	0.000	0.000	0.865	0.859	0.146
TRINITY_DN21926_c3_g2_i9	Early_instar	Late_instar	-10.1668483178269	1.49035509887209	8.60382009333433e-10	4.09025452631182e-08	0.000	0.000	0.000	0.189	0.328	0.097
TRINITY_DN13547_c0_g1_i1	Early_instar	Late_instar	-6.46368234192582	2.06812941381684	8.65168022881657e-10	4.10931511909464e-08	0.010	0.043	0.021	2.117	1.979	1.263
TRINITY_DN21401_c0_g1_i4	Early_instar	Late_instar	4.02371722579659	8.47588373538793	8.95944792472675e-10	4.25167989769634e-08	896.143	953.430	339.581	16.080	87.768	31.262
TRINITY_DN20596_c0_g1_i3	Early_instar	Late_instar	2.77962150889377	5.703639003114	8.99763698537481e-10	4.26597641729527e-08	365.741	271.505	191.820	47.644	41.442	32.505
TRINITY_DN18312_c3_g2_i4	Early_instar	Late_instar	9.91091259707171	1.23276099700461	9.04713155629419e-10	4.28560272969238e-08	0.650	0.504	0.428	0.000	0.000	0.000
TRINITY_DN21311_c1_g1_i2	Early_instar	Late_instar	9.94975005670288	1.27196598034106	9.20157364573885e-10	4.35486283312463e-08	0.465	0.289	0.268	0.000	0.000	0.000
TRINITY_DN20369_c0_g1_i1	Early_instar	Late_instar	-3.09502581220799	6.91644399639999	9.32532749051119e-10	4.40948818747031e-08	4.759	8.648	13.530	83.379	56.095	99.136
TRINITY_DN12373_c0_g1_i1	Early_instar	Late_instar	-9.93985980600338	1.26972879339555	9.4630315202958e-10	4.47060646251689e-08	0.000	0.000	0.000	4.162	4.711	2.564
TRINITY_DN22753_c1_g2_i2	Early_instar	Late_instar	-7.23405953815088	2.05224205933919	9.59913277031404e-10	4.53085917165795e-08	0.072	0.129	0.000	5.414	17.183	6.584
TRINITY_DN18114_c3_g1_i7	Early_instar	Late_instar	-10.1798385707947	1.49866504692698	9.94273140709125e-10	4.68885743504467e-08	0.000	0.000	0.000	0.811	0.241	1.020
TRINITY_DN19659_c1_g1_i5	Early_instar	Late_instar	-4.66449557562728	5.32759047562518	1.00862636218746e-09	4.75230971291743e-08	1.094	0.182	0.974	37.951	8.437	14.383
TRINITY_DN12946_c0_g1_i2	Early_instar	Late_instar	-9.95572657310812	1.28507485373295	1.05377225038327e-09	4.96060474308539e-08	0.000	0.000	0.000	3.459	1.709	1.874
TRINITY_DN10743_c0_g1_i1	Early_instar	Late_instar	-8.41712763541962	1.78278557968077	1.06282298455248e-09	4.99876353410142e-08	0.000	0.064	0.000	5.567	5.638	3.312
TRINITY_DN18383_c4_g1_i8	Early_instar	Late_instar	-6.09956958700455	3.67809337198758	1.07755945778677e-09	5.06357247161756e-08	0.052	0.011	0.032	0.315	2.577	4.147
TRINITY_DN15716_c0_g1_i6	Early_instar	Late_instar	-3.2859178441858	4.25514707832941	1.08781206257953e-09	5.10721489398472e-08	0.733	0.439	0.343	4.657	5.609	5.031
TRINITY_DN17215_c0_g1_i4	Early_instar	Late_instar	3.65243149385088	3.62378095223315	1.10538217606247e-09	5.18510476062212e-08	3.644	4.437	3.265	0.225	0.309	0.398
TRINITY_DN17695_c0_g1_i4	Early_instar	Late_instar	-3.02167988446763	4.6961108856581	1.10707111704441e-09	5.18842754163453e-08	25.219	24.604	30.550	168.930	229.623	266.487
TRINITY_DN15380_c6_g1_i1	Early_instar	Late_instar	-8.40463786896952	1.770506547013	1.10861939271021e-09	5.19108577938786e-08	0.000	0.096	0.000	7.495	7.790	4.564
TRINITY_DN19091_c1_g3_i3	Early_instar	Late_instar	2.7082890466083	9.34327832475616	1.1170450787e-09	5.22591416482534e-08	259.622	437.285	386.058	37.168	65.459	66.457
TRINITY_DN18587_c0_g1_i6	Early_instar	Late_instar	-9.93424365613628	1.26454049989032	1.14030364101434e-09	5.33001291990731e-08	0.000	0.000	0.000	3.279	3.794	1.903
TRINITY_DN15902_c4_g1_i4	Early_instar	Late_instar	-6.46557262019936	2.68436951828988	1.15373835916326e-09	5.38100442695646e-08	0.031	0.000	0.000	1.667	1.322	0.748
TRINITY_DN12379_c0_g1_i1	Early_instar	Late_instar	-6.93555782802606	1.76210302143627	1.15376775224212e-09	5.38100442695646e-08	0.010	0.021	0.000	1.288	1.564	1.253
TRINITY_DN19979_c1_g1_i3	Early_instar	Late_instar	-6.89325118671159	1.63538401318099	1.15426368774486e-09	5.38100442695646e-08	0.021	0.000	0.021	2.468	2.722	1.855
TRINITY_DN14081_c1_g4_i1	Early_instar	Late_instar	-3.99937344662595	3.3463434373162	1.17155919841547e-09	5.45682573121123e-08	0.588	0.761	0.321	7.846	9.586	9.566
TRINITY_DN21481_c2_g1_i1	Early_instar	Late_instar	-3.04558981024277	7.78132312243432	1.19140674183826e-09	5.54438993176308e-08	2.003	2.765	2.387	34.123	10.184	16.995
TRINITY_DN17946_c3_g1_i1	Early_instar	Late_instar	-7.29824538028933	1.59616921058427	1.19831819372841e-09	5.5716530989945e-08	0.041	0.000	0.000	4.072	4.421	2.816
TRINITY_DN20195_c1_g2_i1	Early_instar	Late_instar	3.25770448082957	4.0577724871445	1.20257670627361e-09	5.58654422145298e-08	1.610	1.661	1.113	0.171	0.174	0.126
TRINITY_DN16169_c0_g1_i3	Early_instar	Late_instar	9.93407774381239	1.24961919377879	1.21048743669454e-09	5.6183606359984e-08	0.382	0.793	0.514	0.000	0.000	0.000
TRINITY_DN13329_c0_g1_i1	Early_instar	Late_instar	-9.92776001137579	1.25859199943556	1.21212676573856e-09	5.62103868788419e-08	0.000	0.000	0.000	3.594	2.433	1.719
TRINITY_DN21882_c0_g1_i34	Early_instar	Late_instar	9.90069324641035	1.22229544832555	1.21663577403601e-09	5.63700806267895e-08	0.258	0.214	0.139	0.000	0.000	0.000
TRINITY_DN20504_c2_g1_i1	Early_instar	Late_instar	5.10644388523601	2.47527735979575	1.23520892130528e-09	5.71805550692084e-08	3.324	2.486	2.184	0.054	0.116	0.049
TRINITY_DN21118_c0_g3_i9	Early_instar	Late_instar	-9.40889716883822	6.07565019029219	1.24791111099195e-09	5.77180705461594e-08	0.052	0.129	0.000	71.002	0.396	50.646
TRINITY_DN17689_c1_g1_i2	Early_instar	Late_instar	-10.0004540154217	1.32956041543399	1.25885867292468e-09	5.81735634076776e-08	0.000	0.000	0.000	2.027	1.747	0.777
TRINITY_DN15122_c1_g1_i4	Early_instar	Late_instar	-9.88548000406992	1.21710434816748	1.30822656333417e-09	6.0352520437957e-08	0.000	0.000	0.000	1.162	1.274	0.767
TRINITY_DN15530_c2_g2_i2	Early_instar	Late_instar	4.68620777951582	2.82681778946095	1.30829189866829e-09	6.0352520437957e-08	4.934	3.515	3.928	0.117	0.261	0.107
TRINITY_DN19353_c1_g1_i3	Early_instar	Late_instar	-9.83748106843268	1.1703209974053	1.31640156157961e-09	6.06737277232582e-08	0.000	0.000	0.000	0.694	0.589	0.495
TRINITY_DN20616_c3_g1_i4	Early_instar	Late_instar	-6.5331291000062	2.29867914965571	1.32628466832921e-09	6.10760438386731e-08	0.041	0.139	0.000	5.549	5.145	3.428
TRINITY_DN12722_c0_g1_i1	Early_instar	Late_instar	-8.25897573496164	1.36953448413669	1.35578758958465e-09	6.23803764696546e-08	0.010	0.000	0.000	2.775	2.838	2.476
TRINITY_DN22141_c2_g1_i2	Early_instar	Late_instar	-9.8462922199733	1.17899303404803	1.35902318950994e-09	6.24749218100349e-08	0.000	0.000	0.000	0.829	0.608	0.544
TRINITY_DN14132_c0_g1_i4	Early_instar	Late_instar	-8.26814777110893	1.37868965919257	1.36221201746984e-09	6.25671547468438e-08	0.000	0.000	0.000	1.117	1.023	0.845
TRINITY_DN12483_c0_g1_i1	Early_instar	Late_instar	-9.88831291567927	1.22022665725834	1.3744584380937e-09	6.30748871434639e-08	0.000	0.000	0.000	2.117	1.902	1.165
TRINITY_DN20111_c1_g2_i3	Early_instar	Late_instar	10.2275267475896	1.53176457700934	1.38475590617422e-09	6.34826808026693e-08	0.217	0.697	0.161	0.000	0.000	0.000
TRINITY_DN20754_c6_g2_i1	Early_instar	Late_instar	-6.44163719329645	2.05867542246118	1.38574418519585e-09	6.34826808026693e-08	0.021	0.032	0.000	1.522	1.583	1.078
TRINITY_DN16193_c4_g1_i2	Early_instar	Late_instar	-4.47188440349356	3.47553813397218	1.39424332679355e-09	6.38167845218859e-08	0.062	0.171	0.246	4.882	2.075	4.351
TRINITY_DN14181_c5_g1_i4	Early_instar	Late_instar	4.87578236361221	2.53439545758168	1.40108192870006e-09	6.40743707963504e-08	2.767	3.161	2.451	0.117	0.106	0.058
TRINITY_DN16103_c4_g4_i3	Early_instar	Late_instar	-9.82604676238734	1.1570121287907	1.42354724495221e-09	6.50455369817888e-08	0.000	0.000	0.000	2.711	3.050	3.613
TRINITY_DN16937_c0_g1_i4	Early_instar	Late_instar	3.39360141297358	3.99510495934523	1.4572987017746e-09	6.65302751581517e-08	2.374	2.958	1.574	0.180	0.212	0.282
TRINITY_DN12539_c0_g1_i1	Early_instar	Late_instar	-9.88046215972675	1.2126123602484	1.46601652993457e-09	6.68705746826704e-08	0.000	0.000	0.000	4.909	4.653	2.748
TRINITY_DN22606_c3_g1_i8	Early_instar	Late_instar	-10.1822949229512	1.50537225959789	1.52025895887024e-09	6.92850491229478e-08	0.000	0.000	0.000	0.198	0.454	0.107
TRINITY_DN18341_c1_g4_i1	Early_instar	Late_instar	3.00589059922374	5.55324938065323	1.52381764872528e-09	6.93874693884267e-08	7.278	16.406	17.930	1.694	1.786	1.826
TRINITY_DN19967_c2_g1_i10	Early_instar	Late_instar	-10.1770336378622	1.500372212018	1.5335182577317e-09	6.97691470791916e-08	0.000	0.000	0.000	0.874	1.873	0.447
TRINITY_DN21639_c0_g1_i1	Early_instar	Late_instar	10.0052100661912	1.31815167516009	1.5482120644343e-09	7.03771449771027e-08	0.258	0.472	0.161	0.000	0.000	0.000
TRINITY_DN20296_c2_g1_i1	Early_instar	Late_instar	-6.14957557086321	2.03380227458047	1.56678093017862e-09	7.11600966331425e-08	0.072	0.000	0.118	7.170	6.139	4.021
TRINITY_DN14399_c0_g1_i2	Early_instar	Late_instar	3.46603702924238	3.70045278595789	1.57215726344634e-09	7.13430404146423e-08	2.983	3.054	2.173	0.243	0.232	0.291
TRINITY_DN22444_c4_g2_i2	Early_instar	Late_instar	6.03805977154384	1.82612460450816	1.57766244129212e-09	7.1531512505269e-08	4.656	3.890	3.554	0.072	0.068	0.039
TRINITY_DN13723_c0_g1_i1	Early_instar	Late_instar	-7.32970176850062	1.62448202564877	1.59136397924224e-09	7.20909682103299e-08	0.021	0.000	0.000	1.784	1.757	0.903
TRINITY_DN20450_c1_g1_i11	Early_instar	Late_instar	10.3923132784266	1.69931371205833	1.59687277820979e-09	7.22786419509293e-08	0.764	0.836	0.118	0.000	0.000	0.000
TRINITY_DN22753_c1_g2_i3	Early_instar	Late_instar	-7.27369773371513	6.31636198775513	1.60872723281737e-09	7.27529703784896e-08	0.114	2.647	0.032	70.038	187.920	147.656
TRINITY_DN14303_c0_g1_i1	Early_instar	Late_instar	-9.87523577417038	1.20763792317494	1.62055867336547e-09	7.32254487831883e-08	0.000	0.000	0.000	0.919	0.859	0.515
TRINITY_DN22184_c0_g1_i1	Early_instar	Late_instar	-5.20567979738758	3.26673498841917	1.63284583304365e-09	7.3717695151882e-08	0.093	0.161	0.364	4.351	13.717	5.001
TRINITY_DN18393_c0_g2_i1	Early_instar	Late_instar	-5.52829994730666	3.89111615272742	1.63821728228809e-09	7.38971464965282e-08	0.175	0.300	0.000	9.522	6.757	5.788
TRINITY_DN18328_c1_g2_i2	Early_instar	Late_instar	-9.79595367533664	1.12879245900839	1.68059003430887e-09	7.57439351749156e-08	0.000	0.000	0.000	0.495	0.502	0.534
TRINITY_DN15290_c1_g2_i1	Early_instar	Late_instar	-3.11382203433044	4.35031223463651	1.70985809103452e-09	7.69974564364414e-08	0.609	0.675	0.343	5.036	4.064	5.283
TRINITY_DN21330_c0_g2_i9	Early_instar	Late_instar	2.82778408560449	7.52612865234978	1.71382582572009e-09	7.71105034783174e-08	26.262	44.922	25.101	3.000	4.421	6.400
TRINITY_DN17732_c2_g2_i4	Early_instar	Late_instar	-4.8477966312496	3.2669194729239	1.76159205115306e-09	7.91923182757951e-08	0.021	0.139	0.086	3.432	2.056	1.505
TRINITY_DN15480_c1_g2_i2	Early_instar	Late_instar	-4.49013809725384	3.65809752474882	1.78309782215165e-09	8.00910627892091e-08	0.258	0.386	0.289	9.260	2.095	10.372
TRINITY_DN16829_c0_g1_i9	Early_instar	Late_instar	-9.87493941134767	1.20643767129226	1.80222391633614e-09	8.08814858873433e-08	0.000	0.000	0.000	0.901	1.380	0.758
TRINITY_DN21519_c2_g1_i1	Early_instar	Late_instar	-3.33833322792139	4.00933155378998	1.83737726764199e-09	8.23892423605702e-08	2.973	4.051	4.025	33.663	29.742	50.724
TRINITY_DN14406_c1_g1_i4	Early_instar	Late_instar	-10.1313464176993	1.45687704888109	1.84006487300328e-09	8.24398920917441e-08	0.000	0.000	0.000	0.937	1.226	0.291
TRINITY_DN12452_c0_g1_i1	Early_instar	Late_instar	-9.85966507952371	1.19275671258899	1.91279800035257e-09	8.56136054568633e-08	0.000	0.000	0.000	5.756	5.802	3.069
TRINITY_DN59932_c0_g1_i1	Early_instar	Late_instar	-9.86384853740679	1.1968518038197	1.9141384800323e-09	8.56136054568633e-08	0.000	0.000	0.000	7.369	4.798	3.613
TRINITY_DN12648_c0_g1_i2	Early_instar	Late_instar	-9.93411665523124	1.26538927988908	1.9221282530902e-09	8.58983531482335e-08	0.000	0.000	0.000	2.099	1.969	0.855
TRINITY_DN20511_c2_g2_i3	Early_instar	Late_instar	-7.01486424370846	3.88230182487547	1.92868209332278e-09	8.6118503731557e-08	0.010	0.011	0.011	2.657	0.058	2.137
TRINITY_DN12727_c0_g1_i1	Early_instar	Late_instar	-9.805109152655	1.139468616927	1.93490010333908e-09	8.63233003945002e-08	0.000	0.000	0.000	1.793	1.506	1.156
TRINITY_DN17802_c1_g2_i9	Early_instar	Late_instar	-4.8632885837887	3.14473178619841	1.96121056216746e-09	8.74233978647048e-08	0.124	0.386	0.492	5.351	12.559	10.751
TRINITY_DN16199_c4_g2_i9	Early_instar	Late_instar	-8.30229223856785	1.410706523069	1.96856450157304e-09	8.76773441980074e-08	0.021	0.000	0.000	4.261	4.904	2.389
TRINITY_DN14509_c0_g3_i3	Early_instar	Late_instar	-4.1751669005378	3.5210569665203	1.98642546150527e-09	8.83984390405104e-08	0.227	0.504	0.150	7.216	3.494	5.079
TRINITY_DN17333_c1_g1_i4	Early_instar	Late_instar	-9.9412356545568	1.27247008502391	1.99073455327684e-09	8.85157535151128e-08	0.000	0.000	0.000	0.829	0.647	0.311
TRINITY_DN20498_c5_g1_i6	Early_instar	Late_instar	3.23167219537431	5.41606081684673	1.99994980288195e-09	8.88508345676655e-08	9.693	17.810	13.102	0.811	2.269	1.292
TRINITY_DN13513_c0_g1_i4	Early_instar	Late_instar	-9.77579961081336	1.11067543959044	2.03519512739011e-09	9.03272431929406e-08	0.000	0.000	0.000	1.964	1.940	1.515
TRINITY_DN19729_c0_g1_i6	Early_instar	Late_instar	-3.85369690274279	5.26983375462731	2.03659663458531e-09	9.03272431929406e-08	0.702	0.632	0.578	15.989	2.365	10.508
TRINITY_DN21186_c1_g3_i2	Early_instar	Late_instar	-2.96369887577785	5.6531905726757	2.06861402833001e-09	9.16704400896125e-08	1.435	2.861	1.820	14.512	21.855	11.800
TRINITY_DN14586_c0_g1_i1	Early_instar	Late_instar	3.62240413361513	3.57657142498249	2.09614856079588e-09	9.28128976140851e-08	5.884	4.737	3.222	0.342	0.425	0.388
TRINITY_DN22636_c2_g1_i2	Early_instar	Late_instar	-9.58075332650252	4.3623410544585	2.12738687955078e-09	9.41173031528351e-08	0.041	0.000	0.000	28.574	0.135	21.987
TRINITY_DN22406_c0_g1_i1	Early_instar	Late_instar	-9.78941277981939	1.1242422404291	2.15290866573291e-09	9.51668365256975e-08	0.000	0.000	0.000	8.152	8.495	5.468
TRINITY_DN20412_c2_g1_i3	Early_instar	Late_instar	-6.66136834166454	1.77397903387849	2.15966034349279e-09	9.53855994114276e-08	0.062	0.000	0.000	4.027	3.301	2.787
TRINITY_DN17295_c0_g1_i2	Early_instar	Late_instar	-9.85710152220837	1.19057131362627	2.18595386143955e-09	9.64663809145031e-08	0.000	0.000	0.000	1.892	1.158	0.884
TRINITY_DN13834_c0_g1_i2	Early_instar	Late_instar	-3.5910738383685	4.33393005391289	2.19013505632097e-09	9.65703550833793e-08	0.547	0.579	0.995	12.810	4.045	9.964
TRINITY_DN22421_c1_g1_i4	Early_instar	Late_instar	4.47731278622329	3.76066467846339	2.21454059200443e-09	9.75651721932876e-08	0.733	1.082	0.321	0.009	0.048	0.029
TRINITY_DN17354_c0_g2_i1	Early_instar	Late_instar	7.53504256233875	1.54952121859372	2.27861439223906e-09	1.0030452971893e-07	0.857	0.547	0.567	0.000	0.010	0.000
TRINITY_DN21967_c6_g1_i1	Early_instar	Late_instar	-4.03599634486028	8.48567109880058	2.30628432165831e-09	1.01438167936479e-07	1.930	1.715	1.285	48.734	4.875	30.873
TRINITY_DN15117_c2_g1_i7	Early_instar	Late_instar	-9.93303072761688	1.26137459750224	2.32328303510705e-09	1.0210095677208e-07	0.000	0.000	0.000	0.351	0.898	0.524
TRINITY_DN16895_c1_g3_i1	Early_instar	Late_instar	-4.74822843739824	3.70106132731408	2.35943707460052e-09	1.03603763063289e-07	0.062	0.171	0.043	3.549	0.869	2.729
TRINITY_DN19864_c1_g2_i4	Early_instar	Late_instar	7.40890991337102	1.77172219662797	2.38787145674363e-09	1.04765385173482e-07	0.289	0.986	0.514	0.009	0.000	0.000
TRINITY_DN22383_c3_g3_i1	Early_instar	Late_instar	-7.68687837978633	1.99753437335696	2.43915169117549e-09	1.06926590127156e-07	0.000	0.011	0.000	0.676	0.666	0.437
TRINITY_DN20065_c1_g3_i6	Early_instar	Late_instar	-9.88902628445149	1.22029660195827	2.50346732033939e-09	1.09655184481621e-07	0.000	0.000	0.000	0.486	0.907	0.408
TRINITY_DN21044_c3_g1_i1	Early_instar	Late_instar	-4.01772274453807	3.18233035988142	2.51565203315671e-09	1.10097750519758e-07	0.372	0.300	0.289	7.477	4.701	3.904
TRINITY_DN22702_c10_g3_i4	Early_instar	Late_instar	-6.69149209362308	1.77561090553703	2.53374189347713e-09	1.1079781079972e-07	0.083	0.000	0.128	12.377	5.271	11.227
TRINITY_DN17988_c3_g1_i2	Early_instar	Late_instar	4.07828407312809	3.01009023143081	2.55946704648645e-09	1.11830322348217e-07	2.240	1.586	2.055	0.126	0.125	0.097
TRINITY_DN15142_c1_g1_i14	Early_instar	Late_instar	9.95976941217538	1.28326659005013	2.59223471445275e-09	1.13168583507528e-07	0.867	0.418	1.242	0.000	0.000	0.000
TRINITY_DN15793_c0_g1_i7	Early_instar	Late_instar	-8.26008385264221	1.36960824455048	2.59817431502274e-09	1.13334377045741e-07	0.000	0.000	0.000	0.432	0.299	0.214
TRINITY_DN18507_c1_g2_i1	Early_instar	Late_instar	-6.76089024268532	2.11379805547484	2.65238869790573e-09	1.15603946279727e-07	0.000	0.000	0.043	2.468	1.680	1.428
TRINITY_DN19276_c0_g1_i8	Early_instar	Late_instar	-9.84715038179286	1.18096764200103	2.67037516740913e-09	1.16292091241113e-07	0.000	0.000	0.000	0.694	0.348	0.320
TRINITY_DN21926_c3_g2_i4	Early_instar	Late_instar	-3.00103290604284	4.40211135614648	2.69314552322634e-09	1.17187266385651e-07	0.165	0.204	0.161	1.126	1.834	1.321
TRINITY_DN16728_c2_g1_i2	Early_instar	Late_instar	-5.11414986018256	2.46910193271571	2.75294420164099e-09	1.19690865733137e-07	0.072	0.032	0.043	2.234	2.288	1.049
TRINITY_DN17857_c0_g3_i1	Early_instar	Late_instar	3.24822995057711	3.8110169194253	2.76960237562198e-09	1.20316256895657e-07	2.674	2.561	2.451	0.306	0.270	0.253
TRINITY_DN13497_c0_g1_i1	Early_instar	Late_instar	-9.91701750921807	1.2484386102444	2.77240350239553e-09	1.20339142017024e-07	0.000	0.000	0.000	0.892	1.303	0.466
TRINITY_DN13683_c0_g1_i2	Early_instar	Late_instar	-3.70099532833679	3.70382959141917	2.79854642058721e-09	1.21374334595173e-07	0.526	0.343	0.353	4.036	7.935	4.351
TRINITY_DN15060_c0_g1_i2	Early_instar	Late_instar	-9.77448598327092	1.11032219925282	2.86710753857682e-09	1.24246022998507e-07	0.000	0.000	0.000	1.117	0.695	0.641
TRINITY_DN13757_c0_g1_i1	Early_instar	Late_instar	-8.30525444172805	1.6796824756878	2.90350333417178e-09	1.25720268754253e-07	0.000	0.032	0.000	3.198	2.346	1.641
TRINITY_DN21150_c1_g2_i5	Early_instar	Late_instar	-4.33667788329292	2.76201470459215	3.01495887748763e-09	1.30439496423242e-07	0.103	0.086	0.075	1.766	1.622	2.311
TRINITY_DN18142_c0_g1_i5	Early_instar	Late_instar	-9.78602756086961	1.11981007250634	3.03100185139857e-09	1.31026446046733e-07	0.000	0.000	0.000	0.739	0.357	0.592
TRINITY_DN20987_c0_g2_i2	Early_instar	Late_instar	-6.86498720784013	1.94012034985665	3.07338920056011e-09	1.3275034235105e-07	0.021	0.021	0.000	2.135	2.548	0.903
TRINITY_DN10957_c0_g1_i2	Early_instar	Late_instar	-6.50725805910594	1.71478704967259	3.09710152334543e-09	1.33665445190256e-07	0.072	0.000	0.032	5.918	3.688	3.389
TRINITY_DN17204_c0_g4_i3	Early_instar	Late_instar	9.70289446062818	1.03057621223798	3.14516954246494e-09	1.35629348680444e-07	0.857	0.814	0.878	0.000	0.000	0.000
TRINITY_DN13278_c0_g1_i1	Early_instar	Late_instar	-5.27361057541955	2.34944294424489	3.20936227760346e-09	1.38284834554197e-07	0.062	0.021	0.086	2.955	2.790	1.496
TRINITY_DN21401_c0_g1_i5	Early_instar	Late_instar	4.02988011061959	7.72442641692922	3.25170212067245e-09	1.39918757439396e-07	1135.831	1356.958	526.444	17.521	127.037	41.410
TRINITY_DN18525_c2_g1_i4	Early_instar	Late_instar	-9.69091008081349	1.02801887447346	3.25257165955656e-09	1.39918757439396e-07	0.000	0.000	0.000	0.640	0.550	0.622
TRINITY_DN19555_c2_g2_i2	Early_instar	Late_instar	3.90510984121298	3.46616479434062	3.32726534871625e-09	1.4301564917244e-07	3.148	2.797	2.740	0.126	0.309	0.146
TRINITY_DN19481_c0_g1_i1	Early_instar	Late_instar	2.66711306328071	5.55425106592484	3.36755525438044e-09	1.44629938003066e-07	4.625	5.144	3.447	0.802	0.763	0.554
TRINITY_DN15787_c0_g1_i5	Early_instar	Late_instar	-5.26938837122206	2.26478085875145	3.37331394589878e-09	1.44759762778099e-07	0.031	0.054	0.021	1.288	1.197	1.146
TRINITY_DN22342_c0_g1_i15	Early_instar	Late_instar	3.2980006656564	4.61154564410745	3.38976789149688e-09	1.45347972994232e-07	2.818	3.633	1.670	0.396	0.145	0.311
TRINITY_DN21401_c0_g1_i6	Early_instar	Late_instar	4.00603825839532	4.49756043673427	3.42400501343349e-09	1.46697128154488e-07	132.371	138.592	58.670	2.315	12.945	5.322
TRINITY_DN21650_c0_g2_i4	Early_instar	Late_instar	-6.68369762024631	1.79127002912918	3.45382975056744e-09	1.4785521016345e-07	0.000	0.000	0.000	0.225	0.270	0.146
TRINITY_DN19511_c6_g1_i1	Early_instar	Late_instar	2.82211604166586	5.58699667857973	3.4628717654369e-09	1.48122450163943e-07	223.450	284.493	316.513	27.060	42.918	49.199
TRINITY_DN17629_c4_g1_i5	Early_instar	Late_instar	-9.69526824511189	1.03193192677076	3.51975005506989e-09	1.50433776182438e-07	0.000	0.000	0.000	0.540	0.376	0.524
TRINITY_DN21686_c0_g1_i3	Early_instar	Late_instar	-9.79626049812095	1.13215089584658	3.53245575137532e-09	1.5085496264469e-07	0.000	0.000	0.000	7.207	6.323	3.302
TRINITY_DN13633_c0_g1_i2	Early_instar	Late_instar	-6.6986741812602	1.63083809659052	3.56465302617915e-09	1.52107194291283e-07	0.010	0.021	0.011	1.360	1.448	1.214
TRINITY_DN19902_c0_g1_i1	Early_instar	Late_instar	-9.7369716981065	1.0743187789087	3.58171431007989e-09	1.52712060898426e-07	0.000	0.000	0.000	3.387	2.742	1.952
TRINITY_DN21864_c1_g1_i5	Early_instar	Late_instar	-5.555709728159	2.21612347716128	3.60298146633033e-09	1.53495133129203e-07	0.083	0.107	0.075	3.883	2.346	6.517
TRINITY_DN21118_c0_g3_i12	Early_instar	Late_instar	-8.68362474192175	4.60291028570212	3.61426626747305e-09	1.53852016689086e-07	0.031	0.000	0.043	22.214	0.097	17.092
TRINITY_DN622_c0_g1_i2	Early_instar	Late_instar	-8.07804649864918	1.3555478346226	3.67567559016236e-09	1.56340310953916e-07	0.000	0.000	0.043	7.441	5.512	3.477
TRINITY_DN12395_c0_g1_i2	Early_instar	Late_instar	-9.85096003185957	1.18540763046329	3.71534369379379e-09	1.57900614880335e-07	0.000	0.000	0.000	2.856	1.487	1.078
TRINITY_DN13741_c0_g1_i1	Early_instar	Late_instar	-9.84525728273306	1.18004432357095	3.72765555260185e-09	1.58296717976942e-07	0.000	0.000	0.000	1.964	1.322	0.719
TRINITY_DN12438_c0_g1_i1	Early_instar	Late_instar	-6.7984245400645	1.69208163787245	3.79994540005017e-09	1.61237137937012e-07	0.041	0.000	0.000	3.135	1.805	2.253
TRINITY_DN19661_c3_g1_i13	Early_instar	Late_instar	-9.94007595732764	1.27206500601583	3.83879847450392e-09	1.62755212245955e-07	0.000	0.000	0.000	0.423	0.348	0.126
TRINITY_DN16891_c0_g1_i2	Early_instar	Late_instar	-9.94277827552281	1.27436989389246	3.86060773375247e-09	1.63548820182795e-07	0.000	0.000	0.000	1.234	1.351	0.418
TRINITY_DN15095_c0_g2_i2	Early_instar	Late_instar	-9.78101377162448	1.1170238722964	4.02420208965351e-09	1.70342864774197e-07	0.000	0.000	0.000	1.288	0.618	0.641
TRINITY_DN15484_c0_g1_i1	Early_instar	Late_instar	-8.25953841861774	1.63716125973035	4.16463487219201e-09	1.76146411157013e-07	0.000	0.011	0.000	0.937	0.917	0.515
TRINITY_DN17570_c0_g4_i1	Early_instar	Late_instar	-7.5594750240696	1.39149423821257	4.19806332768406e-09	1.77301043594289e-07	0.041	0.000	0.000	7.179	2.722	4.166
TRINITY_DN19542_c0_g1_i1	Early_instar	Late_instar	-6.13308773771056	4.21499973006635	4.19863561429626e-09	1.77301043594289e-07	0.062	0.054	0.000	3.072	0.570	4.652
TRINITY_DN19964_c1_g1_i9	Early_instar	Late_instar	-3.54142010941858	6.02203802681755	4.24106568614639e-09	1.78949974151019e-07	3.613	0.975	2.515	17.242	45.274	22.609
TRINITY_DN10966_c0_g1_i1	Early_instar	Late_instar	-8.17261556901437	1.28326522548727	4.25575450348964e-09	1.79426679114457e-07	0.010	0.000	0.000	2.531	3.639	2.253
TRINITY_DN17845_c0_g1_i4	Early_instar	Late_instar	8.12497862036505	1.33971850955503	4.35692160212e-09	1.83545729149183e-07	0.609	1.415	0.792	0.000	0.010	0.000
TRINITY_DN19171_c0_g1_i9	Early_instar	Late_instar	-6.03499381736887	2.11104369152203	4.36514372212601e-09	1.83745811157622e-07	0.052	0.064	0.011	3.072	3.717	1.272
TRINITY_DN14581_c0_g1_i9	Early_instar	Late_instar	9.69337831051489	1.01820282517712	4.37628142457547e-09	1.840682056734e-07	0.692	1.072	0.974	0.000	0.000	0.000
TRINITY_DN18084_c3_g1_i11	Early_instar	Late_instar	-9.84745819326488	1.17830333420436	4.38103210272651e-09	1.84121660539687e-07	0.000	0.000	0.000	16.440	5.956	13.975
TRINITY_DN19941_c0_g1_i2	Early_instar	Late_instar	-9.71652601992704	1.05477224437115	4.42347344122774e-09	1.85757798985906e-07	0.000	0.000	0.000	1.847	1.776	1.097
TRINITY_DN14644_c0_g1_i4	Early_instar	Late_instar	-7.63655004371085	1.95578418446204	4.4484444002881e-09	1.86658279229218e-07	0.000	0.054	0.000	2.513	2.220	1.360
TRINITY_DN13883_c0_g1_i1	Early_instar	Late_instar	-7.38846668225417	1.50056808170626	4.45470479973482e-09	1.86772852902986e-07	0.000	0.000	0.011	0.559	0.782	0.554
TRINITY_DN22383_c3_g3_i3	Early_instar	Late_instar	-6.47749702209155	3.77554494026811	4.5129291961513e-09	1.89064219815327e-07	0.052	0.000	0.000	2.234	2.162	0.903
TRINITY_DN18587_c1_g1_i2	Early_instar	Late_instar	-9.65499683826507	0.99342287385522	4.54704298739963e-09	1.90342672902919e-07	0.000	0.000	0.000	0.306	0.309	0.320
TRINITY_DN16508_c0_g1_i2	Early_instar	Late_instar	5.02227887825297	2.51408522829409	4.57743224380441e-09	1.91463316113975e-07	0.826	0.472	0.364	0.009	0.019	0.029
TRINITY_DN17376_c2_g1_i4	Early_instar	Late_instar	-5.73241403587284	2.07022720163152	4.58775212117013e-09	1.9174339671039e-07	0.021	0.021	0.054	2.360	1.265	2.253
TRINITY_DN16331_c0_g6_i1	Early_instar	Late_instar	-7.94617929860441	5.53988964045841	4.65347365375308e-09	1.94192360716213e-07	0.155	0.064	0.118	49.761	0.183	39.206
TRINITY_DN21655_c3_g3_i2	Early_instar	Late_instar	3.1957950280824	4.62043980086642	4.65368750733593e-09	1.94192360716213e-07	7.660	3.944	3.029	0.549	0.415	0.680
TRINITY_DN14431_c0_g1_i1	Early_instar	Late_instar	-7.39682368781088	1.23730637881058	4.72182571089844e-09	1.96880411359384e-07	0.010	0.000	0.000	0.892	0.801	0.719
TRINITY_DN17510_c2_g1_i1	Early_instar	Late_instar	4.96244911016278	2.46734806051084	4.76906146125833e-09	1.98693370108741e-07	47.073	43.658	22.597	0.667	1.303	1.700
TRINITY_DN18140_c3_g1_i26	Early_instar	Late_instar	-9.90884067020417	1.24210480886695	4.78515342905072e-09	1.99206953767059e-07	0.000	0.000	0.000	0.955	0.666	0.272
TRINITY_DN16548_c0_g1_i5	Early_instar	Late_instar	-4.09776292782462	3.20913722247181	4.82849488732933e-09	2.00853240155951e-07	0.114	0.054	0.096	1.811	1.873	0.991
TRINITY_DN17602_c6_g5_i5	Early_instar	Late_instar	3.13401368768633	4.95314408804967	4.87986610038789e-09	2.0283069528965e-07	9.683	8.369	6.551	1.333	0.434	1.136
TRINITY_DN22074_c3_g1_i7	Early_instar	Late_instar	4.08756746070229	2.9078671922505	5.0379860800497e-09	2.0923855531208e-07	2.880	2.475	1.809	0.144	0.145	0.136
TRINITY_DN16036_c1_g1_i15	Early_instar	Late_instar	8.19286793143367	1.34136922381109	5.12026659045449e-09	2.12489055556179e-07	0.227	0.246	0.096	0.000	0.000	0.000
TRINITY_DN20065_c1_g3_i5	Early_instar	Late_instar	-9.66104722629918	0.999540456082751	5.12486762073349e-09	2.1251331939518e-07	0.000	0.000	0.000	1.838	2.375	1.874
TRINITY_DN12635_c0_g1_i2	Early_instar	Late_instar	-9.6566828549075	0.99661054363156	5.21571759841815e-09	2.1611123693618e-07	0.000	0.000	0.000	2.729	2.413	1.884
TRINITY_DN19200_c0_g1_i15	Early_instar	Late_instar	-7.32857034381842	1.44218268935865	5.27110319534375e-09	2.18235220870132e-07	0.000	0.000	0.054	3.423	3.031	3.040
TRINITY_DN16087_c1_g2_i1	Early_instar	Late_instar	-6.96334516366456	2.2228944263744	5.34211201544882e-09	2.21002213417848e-07	0.299	0.911	0.000	47.734	64.484	12.635
TRINITY_DN14301_c1_g1_i7	Early_instar	Late_instar	4.65643637169032	2.5170214563737	5.48364914698869e-09	2.26680346613645e-07	2.808	3.644	4.742	0.126	0.183	0.155
TRINITY_DN19281_c0_g1_i1	Early_instar	Late_instar	4.02505453762427	3.3273370667003	5.57433608685854e-09	2.30249235775066e-07	1.992	1.736	1.552	0.054	0.154	0.126
TRINITY_DN21240_c7_g1_i1	Early_instar	Late_instar	-6.93509326951812	1.76059978148616	5.71357393663496e-09	2.35816399481458e-07	0.145	0.246	0.000	6.576	18.718	13.130
TRINITY_DN21206_c1_g1_i1	Early_instar	Late_instar	-4.70619141276185	4.66349278260124	5.73135166785261e-09	2.36365767302742e-07	0.155	0.129	0.107	5.918	0.425	4.244
TRINITY_DN21249_c4_g2_i1	Early_instar	Late_instar	3.14098471594161	4.20645300640811	5.86828168076406e-09	2.41824392751237e-07	3.376	1.832	2.012	0.297	0.222	0.330
TRINITY_DN20392_c0_g1_i16	Early_instar	Late_instar	3.20411634877048	3.85814301367735	6.0147886169907e-09	2.47668867939464e-07	2.147	2.700	2.098	0.288	0.183	0.301
TRINITY_DN19088_c0_g1_i3	Early_instar	Late_instar	-7.61719915174383	1.94122304469614	6.07171138290912e-09	2.49818345795091e-07	0.000	0.054	0.000	2.297	2.809	1.428
TRINITY_DN16315_c1_g1_i2	Early_instar	Late_instar	-7.56603879784861	1.88718497641111	6.07922709686062e-09	2.4993322777707e-07	0.000	0.064	0.000	3.648	3.195	2.467
TRINITY_DN15508_c2_g1_i1	Early_instar	Late_instar	-9.70789863091981	1.04728052949343	6.15547714249007e-09	2.52871588946766e-07	0.000	0.000	0.000	5.963	4.103	2.651
TRINITY_DN17877_c2_g1_i2	Early_instar	Late_instar	-3.96969004794468	3.07832564639684	6.20888072022678e-09	2.54867569176601e-07	0.114	0.107	0.064	1.775	1.602	1.243
TRINITY_DN17695_c0_g1_i1	Early_instar	Late_instar	-2.861912949156	6.85785121184648	6.26794523038877e-09	2.57092649635915e-07	70.041	48.159	45.675	217.015	618.013	376.423
TRINITY_DN19625_c0_g1_i16	Early_instar	Late_instar	9.74763403311373	1.06806046216782	6.36287432605624e-09	2.60784203207039e-07	0.217	0.375	0.150	0.000	0.000	0.000
TRINITY_DN20097_c2_g1_i7	Early_instar	Late_instar	-9.61266634314108	0.952987229246096	6.4134305562618e-09	2.626528154744e-07	0.000	0.000	0.000	4.306	4.576	4.234
TRINITY_DN17862_c0_g1_i12	Early_instar	Late_instar	-9.72221385363729	1.05848693680474	6.42014768649929e-09	2.62724558691454e-07	0.000	0.000	0.000	0.315	0.637	0.379
TRINITY_DN20732_c0_g2_i4	Early_instar	Late_instar	2.90665109784666	4.26481528520241	6.75783377346715e-09	2.7632959862573e-07	2.632	3.408	2.194	0.396	0.348	0.379
TRINITY_DN17431_c1_g2_i9	Early_instar	Late_instar	-6.3090847432914	2.24980540025747	7.00988362882109e-09	2.86283622985277e-07	0.031	0.000	0.000	1.748	1.062	0.806
TRINITY_DN20065_c1_g3_i8	Early_instar	Late_instar	-6.6826955639152	6.2030050503592	7.01208753002947e-09	2.86283622985277e-07	0.000	0.536	0.107	9.693	33.854	20.647
TRINITY_DN17695_c0_g1_i2	Early_instar	Late_instar	-2.65681741379077	5.45282038498097	7.11866431441957e-09	2.90410768083707e-07	27.253	33.563	40.259	199.494	199.311	253.056
TRINITY_DN14188_c5_g2_i6	Early_instar	Late_instar	-5.03092873611186	3.89436229436648	7.20076296494169e-09	2.93533721110165e-07	0.279	0.279	0.289	15.107	1.149	12.936
TRINITY_DN13359_c0_g1_i1	Early_instar	Late_instar	-3.54533907556221	5.46779641699691	7.23780366132516e-09	2.94816526041599e-07	1.487	1.447	0.278	14.377	9.489	14.344
TRINITY_DN21577_c1_g4_i1	Early_instar	Late_instar	4.61202781491041	2.4657835198074	7.26493086558563e-09	2.95693863046052e-07	1.972	1.800	1.188	0.072	0.077	0.058
TRINITY_DN19117_c0_g1_i5	Early_instar	Late_instar	9.75563610296295	1.08681238138244	7.34432223655711e-09	2.98695448255734e-07	0.382	0.161	0.353	0.000	0.000	0.000
TRINITY_DN19918_c3_g2_i1	Early_instar	Late_instar	-9.67581996263685	1.01619559340588	7.38746208643765e-09	3.00219196557288e-07	0.000	0.000	0.000	3.252	1.892	1.573
TRINITY_DN17715_c1_g1_i9	Early_instar	Late_instar	-9.70387862233172	1.0401264321385	7.46075034044457e-09	3.0296486723991e-07	0.000	0.000	0.000	1.991	4.498	2.933
TRINITY_DN16061_c3_g1_i10	Early_instar	Late_instar	4.47786699045595	2.8958754309944	7.49358775098263e-09	3.04064965552142e-07	1.982	2.261	1.381	0.117	0.097	0.029
TRINITY_DN17988_c4_g2_i8	Early_instar	Late_instar	9.82195470073895	1.14551441122676	7.6033423228863e-09	3.08282029876291e-07	0.382	0.514	1.113	0.000	0.000	0.000
TRINITY_DN17021_c1_g2_i5	Early_instar	Late_instar	-9.5882334358298	0.928638024802685	7.79518695129777e-09	3.15818477769577e-07	0.000	0.000	0.000	0.676	0.589	0.767
TRINITY_DN18131_c1_g1_i10	Early_instar	Late_instar	-9.63419171903405	0.975619426256721	7.88686202176447e-09	3.19288173906352e-07	0.000	0.000	0.000	0.387	0.241	0.223
TRINITY_DN22378_c0_g1_i4	Early_instar	Late_instar	-5.32057088169248	2.77451702668223	7.96422864376061e-09	3.22173750763503e-07	0.114	0.054	0.011	2.910	3.282	1.505
TRINITY_DN22051_c0_g4_i2	Early_instar	Late_instar	4.5791791551062	2.63924432545558	7.97829537432517e-09	3.22496229829101e-07	2.560	2.390	1.295	0.063	0.097	0.117
TRINITY_DN15169_c1_g1_i8	Early_instar	Late_instar	-8.19450255278136	1.30243436736187	8.08196907235314e-09	3.26437517218587e-07	0.010	0.000	0.000	1.342	2.124	0.864
TRINITY_DN13563_c0_g1_i6	Early_instar	Late_instar	-3.97758797439826	3.42824161251016	8.09318461524374e-09	3.26612800591217e-07	0.341	0.493	0.353	9.603	2.925	6.711
TRINITY_DN21719_c0_g1_i16	Early_instar	Late_instar	4.07742843291449	3.20379989087255	8.09865426322341e-09	3.26612800591217e-07	1.084	0.954	0.514	0.072	0.058	0.029
TRINITY_DN15823_c3_g3_i1	Early_instar	Late_instar	-2.52146182797756	5.7193344888102	8.10515984961427e-09	3.26626213223755e-07	1.497	1.457	1.006	7.098	7.472	8.731
TRINITY_DN21118_c0_g3_i5	Early_instar	Late_instar	-12.1940899129692	3.48306706539011	8.26991231718792e-09	3.3301187254722e-07	0.000	0.000	0.000	23.241	0.058	22.968
TRINITY_DN21612_c1_g4_i7	Early_instar	Late_instar	4.38920355025491	2.53230571901454	8.51323929027429e-09	3.42549442834215e-07	7.402	6.173	6.840	0.369	0.328	0.320
TRINITY_DN18916_c4_g1_i7	Early_instar	Late_instar	-9.70183537068418	1.03456674258112	8.54789447745471e-09	3.43682517166477e-07	0.000	0.000	0.000	0.559	0.454	1.097
TRINITY_DN17139_c1_g1_i6	Early_instar	Late_instar	-9.9396757140665	1.27070650973412	8.5571043943615e-09	3.43791577611584e-07	0.000	0.000	0.000	16.818	3.823	6.837
TRINITY_DN15642_c4_g1_i4	Early_instar	Late_instar	2.72512974970466	7.76546401306951	8.59255709813749e-09	3.44954006962557e-07	113.397	136.331	90.290	10.107	25.340	16.617
TRINITY_DN20911_c0_g1_i1	Early_instar	Late_instar	-3.17919324561321	4.96831495887827	8.75291359315439e-09	3.51125219136456e-07	0.351	0.632	0.760	2.973	6.902	6.206
TRINITY_DN13346_c0_g1_i1	Early_instar	Late_instar	5.84991141947707	1.64224786061878	8.91996981588739e-09	3.57555638559268e-07	0.939	1.211	0.814	0.018	0.019	0.010
TRINITY_DN13519_c0_g1_i1	Early_instar	Late_instar	-3.92964504822105	3.7539494256395	8.94369102730774e-09	3.58235109490467e-07	0.568	0.343	0.128	6.477	6.053	3.739
TRINITY_DN15750_c0_g1_i1	Early_instar	Late_instar	5.74293743020856	1.83923048990757	9.09273352202583e-09	3.63929437305167e-07	0.816	0.536	0.514	0.009	0.010	0.019
TRINITY_DN19527_c1_g2_i3	Early_instar	Late_instar	-9.63917052789636	0.976469084909993	9.12033308217752e-09	3.64758173880708e-07	0.000	0.000	0.011	0.847	1.458	1.515
TRINITY_DN13369_c0_g1_i1	Early_instar	Late_instar	5.17442644267587	2.153019416579	9.15458156739537e-09	3.65851374542314e-07	12.037	5.819	6.273	0.189	0.280	0.194
TRINITY_DN17395_c1_g4_i3	Early_instar	Late_instar	-9.61839782232252	0.960420243709182	9.20334830025318e-09	3.67522690764526e-07	0.000	0.000	0.000	0.559	0.637	0.369
TRINITY_DN20680_c4_g4_i1	Early_instar	Late_instar	-9.73406420769298	1.07348928099918	9.45298060656357e-09	3.77206719347279e-07	0.000	0.000	0.000	0.757	0.492	0.253
TRINITY_DN22777_c7_g1_i2	Early_instar	Late_instar	9.57022755075908	0.903135190162801	9.52890399850102e-09	3.79949787768414e-07	0.547	0.461	0.428	0.000	0.000	0.000
TRINITY_DN15140_c0_g1_i5	Early_instar	Late_instar	-9.76203649453426	1.09207883169524	9.61576161334919e-09	3.83124381389708e-07	0.000	0.000	0.000	0.378	0.241	0.748
TRINITY_DN18835_c2_g4_i1	Early_instar	Late_instar	-7.37259130954958	1.35004328898935	9.68955474439107e-09	3.85774056158932e-07	0.010	0.000	0.011	2.135	2.037	1.107
TRINITY_DN16684_c1_g1_i2	Early_instar	Late_instar	-9.5850503126396	0.927696492706679	9.70285265297222e-09	3.86013037273734e-07	0.000	0.000	0.000	0.991	1.245	0.806
TRINITY_DN21068_c5_g1_i4	Early_instar	Late_instar	-9.87682036440026	1.20724383464365	9.84234669835023e-09	3.91268406087984e-07	0.000	0.000	0.000	1.721	6.593	3.040
TRINITY_DN17139_c1_g1_i12	Early_instar	Late_instar	-9.78858349618329	1.12148583959942	9.87906776721739e-09	3.92433358632888e-07	0.000	0.000	0.000	1.829	0.531	1.573
TRINITY_DN15664_c3_g1_i2	Early_instar	Late_instar	-7.26892814707155	4.15396959168847	9.99677098331551e-09	3.9681106246751e-07	0.000	0.107	0.000	1.685	8.225	3.943
TRINITY_DN13315_c0_g1_i3	Early_instar	Late_instar	-10.2395949859986	1.56063045553631	1.00415102659362e-08	3.98288149318753e-07	0.000	0.000	0.000	13.656	1.303	6.419
TRINITY_DN17576_c6_g7_i2	Early_instar	Late_instar	-8.04269443536229	1.3219069945044	1.01425733277168e-08	4.01995385704984e-07	0.000	0.000	0.032	1.585	4.402	3.040
TRINITY_DN20392_c0_g1_i19	Early_instar	Late_instar	9.58476384500628	0.919046146429009	1.03098973764772e-08	4.08321324838443e-07	1.032	0.686	0.974	0.000	0.000	0.000
TRINITY_DN21681_c1_g1_i9	Early_instar	Late_instar	9.8313432987037	1.14517818095822	1.03577812191993e-08	4.09714836831915e-07	0.186	0.504	0.139	0.000	0.000	0.000
TRINITY_DN20913_c0_g1_i2	Early_instar	Late_instar	4.40977273347078	4.16822227411006	1.03605694678164e-08	4.09714836831915e-07	0.785	1.372	1.028	0.009	0.097	0.039
TRINITY_DN15530_c2_g2_i1	Early_instar	Late_instar	9.58431404644758	0.915382753779392	1.04675185888576e-08	4.13635058680831e-07	1.177	1.125	0.739	0.000	0.000	0.000
TRINITY_DN12413_c0_g1_i1	Early_instar	Late_instar	-8.12814497960874	1.51397848432637	1.05476558227891e-08	4.16349264807e-07	0.000	0.054	0.000	3.171	3.340	2.107
TRINITY_DN21186_c1_g1_i8	Early_instar	Late_instar	-3.17467875679834	4.78235388567512	1.05519421701351e-08	4.16349264807e-07	0.960	1.082	2.398	10.846	17.550	13.091
TRINITY_DN21465_c0_g1_i3	Early_instar	Late_instar	-10.0717193843707	1.39970230517861	1.05942548147936e-08	4.17531983739894e-07	0.000	0.000	0.000	0.261	0.039	0.078
TRINITY_DN9527_c0_g1_i1	Early_instar	Late_instar	-9.54804806749465	0.891603536221179	1.05976990883481e-08	4.17531983739894e-07	0.000	0.000	0.000	3.504	4.276	3.224
TRINITY_DN15444_c3_g2_i13	Early_instar	Late_instar	-9.7066215828635	1.03865666641688	1.06150350460439e-08	4.17646058625098e-07	0.000	0.000	0.000	0.423	0.328	0.893
TRINITY_DN14141_c0_g1_i2	Early_instar	Late_instar	-9.70709563802609	1.04736827208317	1.06163809504603e-08	4.17646058625098e-07	0.000	0.000	0.000	1.441	0.695	0.534
TRINITY_DN19452_c1_g1_i5	Early_instar	Late_instar	-3.24357559880107	3.98366785549279	1.06386658811815e-08	4.18211804684305e-07	1.001	1.222	0.535	7.756	7.887	11.003
TRINITY_DN18201_c1_g2_i8	Early_instar	Late_instar	-10.2587594966332	3.98526402112788	1.06645050079978e-08	4.1891632441216e-07	0.010	0.000	0.000	7.459	0.010	6.118
TRINITY_DN20587_c1_g3_i2	Early_instar	Late_instar	9.57307838668198	0.904607412490175	1.08404503131386e-08	4.25511800421951e-07	0.186	0.214	0.278	0.000	0.000	0.000
TRINITY_DN17414_c1_g1_i6	Early_instar	Late_instar	-10.1678948540979	1.49362221310358	1.09230691996898e-08	4.28436944028161e-07	0.000	0.000	0.000	1.748	2.269	0.272
TRINITY_DN17176_c3_g1_i3	Early_instar	Late_instar	-5.4869295891716	2.85482154108672	1.09972551084845e-08	4.3102723133343e-07	0.031	0.000	0.043	1.459	1.786	0.534
TRINITY_DN21755_c0_g1_i2	Early_instar	Late_instar	-9.55587066169804	0.898135027843076	1.11186186232007e-08	4.35461397920647e-07	0.000	0.000	0.000	0.180	0.116	0.175
TRINITY_DN12946_c0_g1_i1	Early_instar	Late_instar	-6.45805096614975	1.72742251709482	1.11319169487712e-08	4.35659755616408e-07	0.041	0.096	0.086	8.405	7.404	3.312
TRINITY_DN22244_c0_g1_i7	Early_instar	Late_instar	-7.51131062380695	1.84164541708076	1.11543243150382e-08	4.36214048896751e-07	0.000	0.064	0.000	2.955	2.684	1.787
TRINITY_DN16489_c0_g4_i2	Early_instar	Late_instar	3.44892055778471	5.03227667460176	1.1187502112083e-08	4.37188413408075e-07	8.547	5.872	1.670	0.513	0.492	0.495
TRINITY_DN20504_c3_g1_i6	Early_instar	Late_instar	-10.0917378555976	1.41210371432526	1.12080406600594e-08	4.3765321302369e-07	0.000	0.000	0.000	0.261	1.670	1.515
TRINITY_DN20746_c3_g2_i2	Early_instar	Late_instar	4.42442965442669	4.26978288012878	1.12159388581064e-08	4.3765321302369e-07	1.022	8.723	7.525	0.279	0.357	0.185
TRINITY_DN18214_c8_g1_i1	Early_instar	Late_instar	6.58800312626091	1.48832056007829	1.12771940066214e-08	4.39719152010576e-07	1.796	1.715	0.899	0.018	0.010	0.019
TRINITY_DN21297_c2_g1_i5	Early_instar	Late_instar	-2.75014110166542	4.45548204695483	1.13240388501332e-08	4.41220577053202e-07	0.960	1.114	0.792	5.657	6.999	7.080
TRINITY_DN21020_c4_g3_i4	Early_instar	Late_instar	6.87076370774861	1.44032351205667	1.14611302275486e-08	4.46233497130282e-07	24.920	18.132	9.174	0.090	0.135	0.214
TRINITY_DN18916_c4_g1_i11	Early_instar	Late_instar	-9.64633138413722	0.986832737263777	1.15161245377423e-08	4.48044986427223e-07	0.000	0.000	0.000	1.009	0.405	0.602
TRINITY_DN14078_c0_g1_i8	Early_instar	Late_instar	-9.64011237037501	0.982630199212324	1.15294397011629e-08	4.4823344119613e-07	0.000	0.000	0.000	1.045	0.811	0.447
TRINITY_DN20791_c3_g1_i2	Early_instar	Late_instar	2.71103136391104	5.35291557496029	1.15541387124516e-08	4.48863867513393e-07	6.772	7.448	8.167	1.135	1.564	0.787
TRINITY_DN16902_c1_g1_i7	Early_instar	Late_instar	-9.62278928600748	0.960077845775746	1.15955179114562e-08	4.50140897821697e-07	0.000	0.000	0.000	0.378	0.647	0.758
TRINITY_DN16229_c0_g3_i11	Early_instar	Late_instar	-9.57648364800987	0.917177945530151	1.16673062327205e-08	4.52595679901544e-07	0.000	0.000	0.000	0.811	0.502	0.864
TRINITY_DN20869_c1_g3_i7	Early_instar	Late_instar	2.68230065938562	4.85842482866324	1.19537174206221e-08	4.63366370813156e-07	5.203	5.497	3.672	0.721	0.869	0.690
TRINITY_DN19848_c1_g1_i12	Early_instar	Late_instar	-5.8339001335425	2.57724327522992	1.19897797377346e-08	4.64424030368238e-07	0.175	0.729	1.381	54.436	17.482	61.533
TRINITY_DN20207_c2_g1_i1	Early_instar	Late_instar	-10.1867184273219	1.49980022590998	1.20361770251939e-08	4.65880174657687e-07	0.000	0.000	0.000	0.586	0.714	3.584
TRINITY_DN11858_c0_g1_i2	Early_instar	Late_instar	-9.53769700822973	0.882314114004297	1.21089745457928e-08	4.68355307870606e-07	0.000	0.000	0.000	2.009	2.278	1.612
TRINITY_DN22606_c3_g1_i6	Early_instar	Late_instar	-10.6580534395779	1.97198241750286	1.28030609135574e-08	4.94839707127941e-07	0.000	0.000	0.000	0.369	0.299	0.019
TRINITY_DN17175_c1_g2_i4	Early_instar	Late_instar	-3.86949467585544	4.85809826114093	1.28779922328198e-08	4.9737250001676e-07	0.196	0.075	0.471	4.765	2.037	4.768
TRINITY_DN17890_c0_g1_i3	Early_instar	Late_instar	4.9742496657888	2.72602816533415	1.29026964557679e-08	4.97963147241131e-07	2.250	2.336	2.291	0.018	0.145	0.049
TRINITY_DN20631_c5_g1_i4	Early_instar	Late_instar	3.35244475679985	3.78675850759685	1.29845538503999e-08	5.00757079688309e-07	4.635	3.108	2.708	0.360	0.241	0.466
TRINITY_DN15889_c2_g1_i3	Early_instar	Late_instar	4.50106090884077	3.35837964886021	1.29983692447186e-08	5.00924773107467e-07	1.579	1.286	1.049	0.045	0.019	0.126
TRINITY_DN20285_c4_g1_i6	Early_instar	Late_instar	4.74485100725243	2.43613875002305	1.30763615028937e-08	5.03563638894548e-07	1.425	2.100	1.081	0.036	0.077	0.049
TRINITY_DN19511_c6_g1_i2	Early_instar	Late_instar	2.72689704398388	6.23910129628417	1.31161040032951e-08	5.04726760016256e-07	39.072	54.524	64.172	5.045	7.964	11.489
TRINITY_DN19947_c4_g2_i2	Early_instar	Late_instar	2.56663165804506	6.13584412929923	1.33519405199681e-08	5.13428689529471e-07	22.236	37.153	17.212	4.882	4.064	4.225
TRINITY_DN16093_c4_g3_i9	Early_instar	Late_instar	-10.0357021011329	1.36047356379054	1.35841650490184e-08	5.21979187417327e-07	0.000	0.000	0.000	0.730	4.701	2.107
TRINITY_DN15269_c3_g1_i2	Early_instar	Late_instar	-3.0500472890496	4.39788697693105	1.3695747101122e-08	5.25884884335682e-07	1.466	0.547	1.135	8.693	9.344	9.284
TRINITY_DN17208_c2_g1_i2	Early_instar	Late_instar	-3.1601890738084	4.55031800094139	1.38056654973085e-08	5.29721082518917e-07	0.526	0.793	1.509	7.152	9.682	9.343
TRINITY_DN16710_c0_g1_i3	Early_instar	Late_instar	-9.93631788440678	1.26989125015195	1.3889738630193e-08	5.32560761159979e-07	0.000	0.000	0.000	0.784	0.541	0.136
TRINITY_DN21882_c0_g1_i27	Early_instar	Late_instar	8.13891696810689	1.46749423939366	1.39220340899368e-08	5.33412503813711e-07	0.299	0.354	0.118	0.000	0.000	0.000
TRINITY_DN16199_c4_g1_i3	Early_instar	Late_instar	-10.5623299194711	1.87182333895952	1.39618017656203e-08	5.34549099147975e-07	0.000	0.000	0.000	3.612	0.193	3.836
TRINITY_DN22048_c6_g1_i7	Early_instar	Late_instar	-9.51345413088955	0.859708570515978	1.39830879798293e-08	5.3497697121383e-07	0.000	0.000	0.000	1.270	1.062	0.835
TRINITY_DN21252_c1_g1_i1	Early_instar	Late_instar	6.31048197249728	3.24396558082854	1.43855309334887e-08	5.49976309792454e-07	1.094	1.072	0.942	0.000	0.039	0.000
TRINITY_DN17080_c0_g1_i1	Early_instar	Late_instar	-9.7274323272043	1.06286938217478	1.44965950027835e-08	5.53822263384316e-07	0.000	0.000	0.000	2.306	0.647	1.884
TRINITY_DN18328_c1_g1_i5	Early_instar	Late_instar	-6.13957436391899	2.93069406523971	1.50094359216455e-08	5.73000918821145e-07	0.093	0.000	0.000	1.991	3.678	2.243
TRINITY_DN22547_c1_g3_i8	Early_instar	Late_instar	-9.64958894776956	0.986919668582613	1.50824836666917e-08	5.75374459821192e-07	0.000	0.000	0.000	0.180	0.463	0.369
TRINITY_DN20212_c6_g1_i4	Early_instar	Late_instar	-5.38984094865496	2.45885923932823	1.51275316645201e-08	5.7667720132067e-07	0.444	0.107	0.171	20.989	4.885	9.964
TRINITY_DN21025_c2_g1_i11	Early_instar	Late_instar	2.31702974326142	7.22855519909257	1.51746911005267e-08	5.78058499288025e-07	92.421	81.411	75.165	14.710	19.239	17.190
TRINITY_DN17771_c0_g1_i6	Early_instar	Late_instar	5.59597427969078	3.04342875397765	1.52419161348461e-08	5.80201630594947e-07	1.290	3.129	1.970	0.000	0.048	0.097
TRINITY_DN21991_c3_g1_i15	Early_instar	Late_instar	4.87261275362801	2.35957620676278	1.53420361073011e-08	5.8359296513984e-07	1.197	1.854	0.824	0.054	0.048	0.019
TRINITY_DN14902_c0_g3_i1	Early_instar	Late_instar	-3.90229007249795	3.1269278589214	1.53728195203935e-08	5.843438408499e-07	0.134	0.107	0.064	1.901	1.747	1.088
TRINITY_DN20233_c0_g2_i8	Early_instar	Late_instar	-2.30775792805519	8.56167158680133	1.5485610645698e-08	5.88208636385622e-07	12.646	13.599	11.314	80.794	46.423	64.718
TRINITY_DN17657_c3_g4_i1	Early_instar	Late_instar	10.0244517253771	1.35078205177549	1.59800313108783e-08	6.06553383587658e-07	3.179	0.804	0.589	0.000	0.000	0.000
TRINITY_DN17602_c6_g5_i2	Early_instar	Late_instar	3.78686460579012	3.00709608872468	1.60389424968317e-08	6.0835306479739e-07	2.570	2.422	1.873	0.180	0.183	0.146
TRINITY_DN17744_c1_g1_i5	Early_instar	Late_instar	-5.39028424628536	3.45567404533778	1.62547639229027e-08	6.16097470407327e-07	0.093	0.054	0.000	2.711	2.384	1.272
TRINITY_DN19325_c4_g2_i13	Early_instar	Late_instar	-9.51572510300919	0.857641034361071	1.66056504594294e-08	6.28946440307323e-07	0.000	0.000	0.000	0.468	0.367	0.660
TRINITY_DN18992_c2_g1_i12	Early_instar	Late_instar	-9.73696291821953	1.07058095134174	1.66721033076139e-08	6.31011681124798e-07	0.000	0.000	0.000	2.405	0.705	2.515
TRINITY_DN20502_c0_g1_i4	Early_instar	Late_instar	4.65030151704491	3.09351349941429	1.67296695227453e-08	6.32737865466404e-07	0.650	1.457	0.557	0.018	0.058	0.029
TRINITY_DN18737_c2_g1_i1	Early_instar	Late_instar	-2.41101707836193	6.87443743891071	1.67455611156761e-08	6.32886521251897e-07	170.762	233.881	193.650	936.062	973.118	1302.350
TRINITY_DN17829_c4_g1_i1	Early_instar	Late_instar	-9.4906444648144	0.837691854463412	1.69137608549313e-08	6.38787233658905e-07	0.000	0.000	0.000	1.396	1.004	0.942
TRINITY_DN22077_c2_g1_i5	Early_instar	Late_instar	3.9715210741634	3.31522274937467	1.69339449573605e-08	6.3909336346923e-07	0.816	0.943	0.428	0.036	0.029	0.078
TRINITY_DN11286_c0_g1_i1	Early_instar	Late_instar	-8.03049446286583	1.14417435639992	1.69533630243296e-08	6.3937016703017e-07	0.010	0.000	0.000	2.504	2.722	1.350
TRINITY_DN17711_c2_g1_i9	Early_instar	Late_instar	-2.29711998624319	9.39436732380654	1.70225391802987e-08	6.41521789962937e-07	29.967	46.090	34.692	209.160	197.815	149.666
TRINITY_DN15889_c2_g1_i7	Early_instar	Late_instar	5.09514774439727	3.42514541971988	1.73007352098676e-08	6.51541993896452e-07	1.311	0.943	0.749	0.054	0.039	0.000
TRINITY_DN19777_c2_g1_i6	Early_instar	Late_instar	-5.2332827916932	2.3015219717343	1.79141241135374e-08	6.73889456927375e-07	0.062	0.075	0.021	2.883	1.786	1.214
TRINITY_DN15880_c2_g1_i2	Early_instar	Late_instar	-6.93615126818356	1.5914115679876	1.7919611163759e-08	6.73889456927375e-07	0.000	0.000	0.021	0.847	0.599	1.340
TRINITY_DN12179_c1_g1_i1	Early_instar	Late_instar	-6.69009817425063	2.03014205434395	1.80006850788655e-08	6.76457563134186e-07	0.000	0.139	0.021	5.234	3.929	2.846
TRINITY_DN18832_c4_g1_i1	Early_instar	Late_instar	-6.50904346299153	1.55364779098091	1.81400395934363e-08	6.81210628082259e-07	0.000	0.011	0.011	0.595	1.014	0.651
TRINITY_DN12976_c0_g1_i1	Early_instar	Late_instar	-4.40124777171055	2.53492447034276	1.81853659048225e-08	6.82428426068064e-07	0.155	0.150	0.171	4.351	3.562	2.292
TRINITY_DN17531_c3_g2_i2	Early_instar	Late_instar	-3.92880502719986	5.70569607410871	1.82326923780172e-08	6.83719503264102e-07	0.413	0.354	0.300	10.305	0.994	5.720
TRINITY_DN20329_c0_g1_i1	Early_instar	Late_instar	3.56947623484286	3.83738362032072	1.82938918793606e-08	6.85528616941027e-07	6.865	4.094	2.376	0.477	0.425	0.233
TRINITY_DN21686_c0_g1_i1	Early_instar	Late_instar	-9.49148053571132	0.83919511926466	1.83821634214817e-08	6.88348924952187e-07	0.000	0.000	0.000	1.639	1.487	0.991
TRINITY_DN19805_c2_g2_i11	Early_instar	Late_instar	9.59208772994308	0.922067122501988	1.85460915119746e-08	6.9399631830382e-07	0.413	0.407	0.182	0.000	0.000	0.000
TRINITY_DN18415_c2_g2_i6	Early_instar	Late_instar	-3.61463809886141	6.45239297650363	1.89176493185919e-08	7.07399760244053e-07	3.458	2.508	1.766	49.698	7.163	41.983
TRINITY_DN17489_c0_g1_i14	Early_instar	Late_instar	-3.25432319985284	4.49197987297769	1.91237345324267e-08	7.14601018064802e-07	0.423	0.997	0.300	5.342	6.709	4.283
TRINITY_DN21740_c0_g1_i21	Early_instar	Late_instar	6.75322493287935	1.65461149019307	1.92668447220621e-08	7.1944057017202e-07	0.454	0.354	0.193	0.000	0.010	0.000
TRINITY_DN21153_c1_g1_i4	Early_instar	Late_instar	2.95957229172534	4.21824482927374	1.93331235438766e-08	7.21406370207053e-07	4.005	5.229	4.121	0.504	0.801	0.437
TRINITY_DN18564_c3_g5_i3	Early_instar	Late_instar	-2.50895651375852	5.21326030338928	1.9421356047546e-08	7.24188013522025e-07	0.702	0.643	0.739	3.955	4.556	3.622
TRINITY_DN21655_c3_g3_i1	Early_instar	Late_instar	6.82361520367157	2.37407053559703	1.97869429044424e-08	7.37300509126658e-07	3.768	1.832	0.492	0.018	0.000	0.039
TRINITY_DN14721_c0_g1_i5	Early_instar	Late_instar	9.45953720005395	0.796706031251681	2.01931081564597e-08	7.51905516379026e-07	0.630	0.536	0.535	0.000	0.000	0.000
TRINITY_DN12179_c1_g1_i2	Early_instar	Late_instar	-9.45804796739571	0.803844206077894	2.06177819636819e-08	7.67178677399673e-07	0.000	0.000	0.000	1.351	1.149	1.544
TRINITY_DN22716_c4_g1_i1	Early_instar	Late_instar	-9.8632884546582	1.19896886087991	2.06590591555934e-08	7.68174376697652e-07	0.000	0.000	0.000	2.144	2.442	0.476
TRINITY_DN18883_c0_g2_i4	Early_instar	Late_instar	2.76060576190711	5.37373850796459	2.06996751002422e-08	7.69144107376415e-07	7.360	6.515	3.554	0.748	1.139	0.728
TRINITY_DN21492_c1_g1_i3	Early_instar	Late_instar	2.86841757807313	5.65042401074865	2.08113408776553e-08	7.72384167718416e-07	16.176	17.221	23.763	2.612	3.929	1.437
TRINITY_DN14738_c0_g1_i2	Early_instar	Late_instar	-4.55911673599076	3.23772287127284	2.08160686265207e-08	7.72384167718416e-07	0.083	0.193	0.075	4.144	0.927	3.020
TRINITY_DN22292_c1_g4_i1	Early_instar	Late_instar	-6.79533055459717	1.21943342018225	2.10855410096135e-08	7.81834720322825e-07	0.021	0.000	0.021	2.054	2.597	1.398
TRINITY_DN22341_c1_g2_i2	Early_instar	Late_instar	-9.53168557051202	0.878780278597848	2.12829176516537e-08	7.88600657411976e-07	0.000	0.000	0.000	0.694	0.425	0.311
TRINITY_DN21372_c1_g2_i2	Early_instar	Late_instar	9.50092392286637	0.831110354052832	2.13434057698299e-08	7.90288513711154e-07	0.588	0.847	0.439	0.000	0.000	0.000
TRINITY_DN21715_c2_g3_i7	Early_instar	Late_instar	-9.63720091839103	0.979895571620893	2.14415382048763e-08	7.93366901745746e-07	0.000	0.000	0.000	0.559	0.193	0.233
TRINITY_DN17112_c0_g3_i7	Early_instar	Late_instar	5.49897752411147	2.57197083781512	2.16123048733364e-08	7.99126677468887e-07	3.210	1.929	2.505	0.108	0.000	0.068
TRINITY_DN14891_c5_g1_i7	Early_instar	Late_instar	-9.73149676380858	1.07201967471294	2.16430409079152e-08	7.99704316005313e-07	0.000	0.000	0.000	1.045	0.907	0.272
TRINITY_DN15029_c4_g7_i1	Early_instar	Late_instar	5.05506914162081	2.05365521410451	2.18022558295794e-08	8.05025094525264e-07	17.786	11.016	7.803	0.477	0.290	0.320
TRINITY_DN16061_c2_g1_i10	Early_instar	Late_instar	-7.29884397549809	1.13728365550218	2.19873083263533e-08	8.11291811829852e-07	0.010	0.000	0.000	1.477	0.859	0.660
TRINITY_DN14719_c0_g1_i2	Early_instar	Late_instar	4.35213620442843	2.56278063575383	2.22272622558432e-08	8.19574146676779e-07	2.065	1.747	1.103	0.090	0.087	0.058
TRINITY_DN18142_c0_g1_i4	Early_instar	Late_instar	-6.18746132366763	3.29695511367705	2.22974134801538e-08	8.21588260488788e-07	0.083	0.000	0.000	2.747	3.398	1.534
TRINITY_DN19325_c4_g2_i14	Early_instar	Late_instar	-9.50398049940097	0.851923978402753	2.24420808548523e-08	8.26343341817638e-07	0.000	0.000	0.000	0.595	0.579	0.311
TRINITY_DN20586_c1_g2_i1	Early_instar	Late_instar	-9.4634177528395	0.810622977564811	2.24616821924667e-08	8.26489936138943e-07	0.000	0.000	0.000	2.297	3.234	2.292
TRINITY_DN12786_c0_g1_i1	Early_instar	Late_instar	-9.50634531351073	0.854422152237567	2.29107420991636e-08	8.42427509347426e-07	0.000	0.000	0.000	3.846	2.548	1.787
TRINITY_DN17504_c0_g1_i3	Early_instar	Late_instar	-9.67416084716538	1.00824430765933	2.30651535069232e-08	8.47516251637724e-07	0.000	0.000	0.000	0.423	0.164	0.622
TRINITY_DN17577_c0_g1_i2	Early_instar	Late_instar	4.91418241402637	2.11700448428338	2.33315255547494e-08	8.56709007739695e-07	1.910	1.790	1.349	0.045	0.087	0.049
TRINITY_DN22531_c1_g1_i2	Early_instar	Late_instar	9.83537778021563	1.14579330434534	2.36831490366622e-08	8.69017185733613e-07	0.124	0.589	0.193	0.000	0.000	0.000
TRINITY_DN22182_c0_g2_i15	Early_instar	Late_instar	9.45097696494064	0.784031456751776	2.373245777966e-08	8.7022301180691e-07	0.217	0.311	0.246	0.000	0.000	0.000
TRINITY_DN21697_c0_g1_i2	Early_instar	Late_instar	9.4836957167493	0.823168309129744	2.38430406114238e-08	8.73672413318322e-07	0.165	0.096	0.150	0.000	0.000	0.000
TRINITY_DN14912_c5_g1_i8	Early_instar	Late_instar	2.90060186558478	5.98454478505878	2.40811968572434e-08	8.81788434678519e-07	9.704	32.416	23.207	2.838	2.297	3.817
TRINITY_DN18379_c0_g1_i1	Early_instar	Late_instar	-6.2711842153133	2.72904269571796	2.44239497421744e-08	8.937206284633e-07	0.021	0.054	0.000	2.522	0.405	2.243
TRINITY_DN19107_c1_g1_i1	Early_instar	Late_instar	6.51463786916888	2.70098508372766	2.44785560390232e-08	8.9509976305238e-07	2.075	2.261	0.535	0.045	0.000	0.000
TRINITY_DN19503_c2_g2_i3	Early_instar	Late_instar	-9.57089139923929	0.916751444129892	2.45338429088137e-08	8.96501861872343e-07	0.000	0.000	0.000	0.432	0.212	0.175
TRINITY_DN12883_c0_g1_i2	Early_instar	Late_instar	6.78630689387912	1.68813902070192	2.4618159210397e-08	8.98962070490357e-07	4.800	2.818	2.762	0.000	0.087	0.000
TRINITY_DN17746_c0_g1_i17	Early_instar	Late_instar	9.43942257461458	0.77558580352443	2.50067541252741e-08	9.12522327087244e-07	0.877	0.879	0.642	0.000	0.000	0.000
TRINITY_DN13499_c0_g1_i1	Early_instar	Late_instar	-8.02601393561937	1.42122128263609	2.50729366211273e-08	9.14306838385313e-07	0.000	0.021	0.000	1.468	1.091	0.845
TRINITY_DN14556_c4_g1_i1	Early_instar	Late_instar	4.20430821806282	2.83093681150777	2.51103323025032e-08	9.15039877954581e-07	10.137	4.801	4.474	0.369	0.425	0.272
TRINITY_DN18401_c0_g5_i2	Early_instar	Late_instar	-9.55150623817509	0.89832892825875	2.5177114432745e-08	9.16842036383621e-07	0.000	0.000	0.000	1.396	1.207	0.544
TRINITY_DN21121_c0_g3_i1	Early_instar	Late_instar	-7.83985058172792	1.13081499020671	2.52050841061726e-08	9.17229305519809e-07	0.000	0.000	0.011	0.928	1.023	0.466
TRINITY_DN14499_c1_g3_i1	Early_instar	Late_instar	-9.49990950123991	0.847450875737389	2.5258295837093e-08	9.1853398579537e-07	0.000	0.000	0.000	0.405	0.550	0.262
TRINITY_DN19192_c2_g2_i5	Early_instar	Late_instar	-9.49789006407031	0.846588528463032	2.56506010113226e-08	9.32159753235648e-07	0.000	0.000	0.000	1.054	0.821	0.466
TRINITY_DN13948_c0_g1_i5	Early_instar	Late_instar	-4.9129031455037	3.33451725765716	2.58654678870953e-08	9.39323017736435e-07	0.041	0.182	0.107	3.873	0.792	5.351
TRINITY_DN17137_c3_g4_i1	Early_instar	Late_instar	-7.91524578916681	1.03157795170376	2.61438271473317e-08	9.48780646103988e-07	0.010	0.000	0.000	2.225	3.533	2.292
TRINITY_DN19748_c0_g3_i1	Early_instar	Late_instar	6.72401020548947	2.60045615622851	2.6448113270184e-08	9.59165571865644e-07	1.177	2.175	0.985	0.000	0.000	0.049
TRINITY_DN22341_c1_g2_i7	Early_instar	Late_instar	-5.94181348798742	2.36369219813803	2.67758570885574e-08	9.70386404294348e-07	0.041	0.000	0.000	1.946	1.487	0.583
TRINITY_DN21352_c0_g1_i2	Early_instar	Late_instar	-9.52244276450217	0.869892300874184	2.683656601e-08	9.71920862916579e-07	0.000	0.000	0.000	0.306	0.357	0.155
TRINITY_DN21646_c1_g2_i2	Early_instar	Late_instar	9.48788735587147	0.82247624741132	2.69041232252639e-08	9.73701072568513e-07	1.270	1.179	0.621	0.000	0.000	0.000
TRINITY_DN16631_c6_g2_i11	Early_instar	Late_instar	-3.18215035388733	4.27036753188825	2.73842138408805e-08	9.90398853553431e-07	0.764	0.246	0.385	4.819	3.475	5.031
TRINITY_DN15800_c0_g1_i3	Early_instar	Late_instar	-11.4410970404981	2.73916599460698	2.74633302812414e-08	9.92581784044429e-07	0.000	0.000	0.000	2.198	0.010	0.893
TRINITY_DN15750_c0_g1_i2	Early_instar	Late_instar	4.81789764143148	2.07837730896848	2.77789706904918e-08	1.00330436667256e-06	1.280	1.039	0.910	0.027	0.039	0.049
TRINITY_DN19039_c1_g1_i1	Early_instar	Late_instar	-9.46232595597121	0.811559181492529	2.80180209352268e-08	1.01105324343085e-06	0.000	0.000	0.000	15.035	9.229	8.022
TRINITY_DN14622_c1_g3_i1	Early_instar	Late_instar	-9.47303510424983	0.816140206541065	2.80317339755265e-08	1.01105324343085e-06	0.000	0.000	0.000	2.919	4.354	5.574
TRINITY_DN22789_c2_g1_i2	Early_instar	Late_instar	-3.37923521412716	4.35031239810431	2.80724422548513e-08	1.01183178786696e-06	0.320	0.343	0.268	4.765	1.120	4.157
TRINITY_DN21781_c0_g1_i3	Early_instar	Late_instar	-9.54876338246753	0.893424581621857	2.87888612319894e-08	1.03694773690063e-06	0.000	0.000	0.000	3.432	1.178	2.020
TRINITY_DN22420_c0_g1_i5	Early_instar	Late_instar	-5.59129667542669	2.06116845437871	2.88448425606116e-08	1.03825735344699e-06	0.031	0.000	0.011	1.297	0.627	0.641
TRINITY_DN20931_c2_g1_i2	Early_instar	Late_instar	-9.66106887780544	1.00260485168189	2.9088937209559e-08	1.04633164217008e-06	0.000	0.000	0.000	0.549	1.072	0.301
TRINITY_DN21039_c0_g2_i13	Early_instar	Late_instar	2.56904692666127	6.22849102720172	2.92392801600868e-08	1.05102499445008e-06	26.096	20.982	10.865	3.711	3.031	3.263
TRINITY_DN20025_c1_g1_i1	Early_instar	Late_instar	-3.30250277937456	3.45185680210079	2.99724813330927e-08	1.07664896965146e-06	0.248	0.204	0.182	2.342	2.336	1.855
TRINITY_DN17865_c0_g4_i9	Early_instar	Late_instar	-9.64292461078219	0.987222367208242	3.00200356098163e-08	1.07762559307096e-06	0.000	0.000	0.000	0.847	0.502	0.214
TRINITY_DN22673_c13_g1_i3	Early_instar	Late_instar	-2.46075577371925	9.46061060766164	3.01393562109373e-08	1.08117533276821e-06	9.941	10.084	14.997	77.254	39.723	83.549
TRINITY_DN19953_c3_g1_i1	Early_instar	Late_instar	-5.31213148188186	6.98643912407835	3.12851930900821e-08	1.1210046152626e-06	1.001	1.232	0.888	72.768	1.477	55.356
TRINITY_DN22673_c13_g1_i5	Early_instar	Late_instar	-2.46735412059245	9.67107980770074	3.12920285897881e-08	1.1210046152626e-06	5.915	11.188	7.771	59.129	28.680	54.055
TRINITY_DN21951_c3_g1_i2	Early_instar	Late_instar	-9.50606082430036	0.852838848305226	3.13847962377456e-08	1.12356721145575e-06	0.000	0.000	0.000	3.873	7.346	3.108
TRINITY_DN13354_c0_g1_i1	Early_instar	Late_instar	-6.35928268527504	2.19622214009802	3.1857268895282e-08	1.13971048802377e-06	0.000	0.000	0.139	4.963	5.126	2.690
TRINITY_DN19166_c5_g1_i10	Early_instar	Late_instar	-9.36833124344682	0.719783462850731	3.24238623649317e-08	1.15919689557653e-06	0.000	0.000	0.000	1.261	1.178	1.156
TRINITY_DN14543_c0_g1_i3	Early_instar	Late_instar	2.49975948748696	5.08303243981417	3.27751139370165e-08	1.1709634224412e-06	10.364	14.092	9.837	1.910	2.211	2.069
TRINITY_DN16194_c2_g3_i1	Early_instar	Late_instar	2.4943491225698	5.69908879512711	3.29904665213823e-08	1.17786205437205e-06	149.672	226.058	209.749	27.574	41.152	37.555
TRINITY_DN21441_c8_g3_i6	Early_instar	Late_instar	-9.38312750658456	0.735011175146111	3.32999019961462e-08	1.18756433192264e-06	0.000	0.000	0.000	12.494	11.497	8.740
TRINITY_DN22475_c4_g2_i15	Early_instar	Late_instar	7.93270572985618	1.26645486843714	3.33071036546189e-08	1.18756433192264e-06	0.413	0.889	0.728	0.000	0.000	0.010
TRINITY_DN14467_c0_g1_i2	Early_instar	Late_instar	-9.45732008295921	0.80773350496195	3.35954322969325e-08	1.19703805636047e-06	0.000	0.000	0.000	0.631	0.521	0.301
TRINITY_DN18492_c4_g2_i1	Early_instar	Late_instar	-2.60950118225807	6.19010983904321	3.4461338353576e-08	1.22706482837444e-06	5.409	6.998	11.293	37.384	53.576	58.076
TRINITY_DN20250_c0_g1_i1	Early_instar	Late_instar	6.13973605349399	2.5268932325842	3.4510118902459e-08	1.22797539432879e-06	2.333	2.422	2.109	0.090	0.000	0.000
TRINITY_DN19135_c0_g4_i2	Early_instar	Late_instar	-9.46893989129757	0.818919709428967	3.4817898885409e-08	1.23809453348438e-06	0.000	0.000	0.000	1.432	1.448	0.690
TRINITY_DN13545_c0_g1_i1	Early_instar	Late_instar	-9.50154148812558	0.848155005186295	3.48701654435285e-08	1.23912034516318e-06	0.000	0.000	0.000	2.360	0.840	1.447
TRINITY_DN13034_c0_g1_i1	Early_instar	Late_instar	-9.43266143664136	0.78369164621669	3.50372022525724e-08	1.24340919422373e-06	0.000	0.000	0.000	2.486	2.520	1.379
TRINITY_DN15502_c4_g1_i2	Early_instar	Late_instar	-6.32035781118289	1.50473308880074	3.50378573591544e-08	1.24340919422373e-06	0.083	0.118	0.054	4.414	10.725	5.652
TRINITY_DN17522_c2_g1_i1	Early_instar	Late_instar	5.5868870223906	1.8004287311743	3.52670944912321e-08	1.25070543144777e-06	1.817	1.490	1.081	0.018	0.048	0.039
TRINITY_DN17078_c0_g2_i1	Early_instar	Late_instar	-5.06602553721498	2.00577321381997	3.56565560848969e-08	1.26367025824787e-06	0.062	0.032	0.021	1.441	1.680	1.059
TRINITY_DN14163_c0_g1_i2	Early_instar	Late_instar	-5.50813632994893	2.07897739096939	3.56840889281384e-08	1.26379954040539e-06	0.010	0.032	0.011	0.811	0.965	0.456
TRINITY_DN19921_c2_g1_i9	Early_instar	Late_instar	-9.37286454221936	0.725467954702233	3.63350049036801e-08	1.28599182572811e-06	0.000	0.000	0.000	0.297	0.203	0.204
TRINITY_DN15480_c1_g2_i1	Early_instar	Late_instar	-4.59337948044216	2.55250494934632	3.68501948577358e-08	1.30335395074366e-06	0.114	0.139	0.150	4.855	1.535	3.807
TRINITY_DN20631_c5_g2_i1	Early_instar	Late_instar	3.50577203148428	3.27616172316033	3.7129325959533e-08	1.31234929537128e-06	3.582	2.936	2.473	0.306	0.183	0.320
TRINITY_DN21659_c0_g1_i1	Early_instar	Late_instar	9.56040258699639	0.891220804944002	3.72516826996366e-08	1.31579508344671e-06	0.248	0.246	0.086	0.000	0.000	0.000
TRINITY_DN17202_c3_g1_i2	Early_instar	Late_instar	-4.6408454203014	5.46415806720566	3.74226596492931e-08	1.32038021978961e-06	0.341	0.589	0.460	18.818	0.946	16.131
TRINITY_DN17769_c0_g1_i3	Early_instar	Late_instar	4.57733602352908	2.40184363907723	3.74314017554508e-08	1.32038021978961e-06	0.950	0.975	0.557	0.054	0.029	0.019
TRINITY_DN17771_c0_g1_i3	Early_instar	Late_instar	-6.66359509087515	3.10660165918512	3.75998466186848e-08	1.32543843057152e-06	0.000	0.075	0.000	1.964	2.462	1.360
TRINITY_DN15923_c1_g1_i6	Early_instar	Late_instar	-3.09855932243199	4.31201128381497	3.78432934720496e-08	1.33313205339087e-06	0.650	0.611	0.268	5.522	5.029	2.865
TRINITY_DN14305_c0_g2_i2	Early_instar	Late_instar	-7.62033534607793	5.48458596704477	3.79951865417567e-08	1.33759235548731e-06	0.052	0.096	0.139	30.709	0.087	30.009
TRINITY_DN20723_c5_g2_i4	Early_instar	Late_instar	-9.69963748801419	1.04084159226215	3.81253092901784e-08	1.34128082790021e-06	0.000	0.000	0.000	3.828	0.878	1.272
TRINITY_DN20087_c0_g2_i7	Early_instar	Late_instar	-6.15074714902747	3.76579349394854	3.82739415830457e-08	1.34561514753629e-06	0.072	0.000	0.000	2.207	1.680	1.845
TRINITY_DN19238_c0_g1_i2	Early_instar	Late_instar	3.21676543772876	4.73089748587171	3.85329015403213e-08	1.35381997762383e-06	8.960	7.491	5.994	0.540	1.448	0.437
TRINITY_DN18548_c1_g1_i2	Early_instar	Late_instar	-2.63238437426128	5.31213061780528	3.86340404953405e-08	1.35647269455173e-06	2.013	1.586	1.070	13.134	7.095	9.702
TRINITY_DN22353_c1_g1_i4	Early_instar	Late_instar	9.70906057469791	1.02287938445434	3.87513628972446e-08	1.35968973051658e-06	0.330	1.415	0.439	0.000	0.000	0.000
TRINITY_DN15140_c0_g1_i7	Early_instar	Late_instar	-7.70038824645778	0.995790479644626	3.92697410372805e-08	1.37696523377375e-06	0.000	0.000	0.011	0.955	1.110	0.680
TRINITY_DN13109_c0_g1_i1	Early_instar	Late_instar	-5.26118154657947	2.15911191115241	3.96145246191233e-08	1.38813491830931e-06	0.031	0.086	0.086	3.729	2.857	1.447
TRINITY_DN20507_c2_g1_i1	Early_instar	Late_instar	-7.20720358186427	1.18533590862723	3.97645663112396e-08	1.39247037237612e-06	0.000	0.000	0.000	0.216	0.261	0.476
TRINITY_DN19968_c1_g1_i1	Early_instar	Late_instar	9.78929880128481	1.10387504045184	3.98884424144287e-08	1.39588443454514e-06	0.248	0.547	0.086	0.000	0.000	0.000
TRINITY_DN21205_c1_g3_i1	Early_instar	Late_instar	-8.57940612150903	4.54929349098106	4.00141011516896e-08	1.3993563252731e-06	0.052	0.064	0.000	24.412	0.068	17.025
TRINITY_DN15399_c0_g2_i2	Early_instar	Late_instar	3.5104114417839	3.49592445269381	4.05830638377624e-08	1.41831642918341e-06	4.160	3.376	2.826	0.459	0.154	0.320
TRINITY_DN17353_c6_g1_i5	Early_instar	Late_instar	4.82761724818302	2.95703563017855	4.13527768103363e-08	1.4442627898274e-06	2.478	3.022	1.017	0.054	0.029	0.165
TRINITY_DN15169_c1_g1_i4	Early_instar	Late_instar	-9.47621612657302	0.825890417808102	4.19520369334758e-08	1.4642257112296e-06	0.000	0.000	0.000	0.577	0.241	0.253
TRINITY_DN20063_c2_g2_i13	Early_instar	Late_instar	-9.5217804176187	0.870890437471664	4.26915365859292e-08	1.48905377971963e-06	0.000	0.000	0.000	0.721	0.521	0.223
TRINITY_DN19275_c0_g1_i12	Early_instar	Late_instar	-6.58597010585181	3.2606901884058	4.29844579132213e-08	1.4982830283955e-06	0.000	0.032	0.000	1.126	0.946	0.699
TRINITY_DN19276_c0_g1_i7	Early_instar	Late_instar	-9.41293122520585	0.763690105085773	4.30410100976836e-08	1.4992665742519e-06	0.000	0.000	0.000	0.441	0.685	0.359
TRINITY_DN18830_c1_g1_i20	Early_instar	Late_instar	9.44571858858058	0.779687871649776	4.31510329284692e-08	1.50211016730997e-06	0.630	0.718	0.310	0.000	0.000	0.000
TRINITY_DN15897_c2_g5_i1	Early_instar	Late_instar	2.9398741033665	3.88305352051596	4.35678059306611e-08	1.51562113570226e-06	3.097	2.690	2.098	0.333	0.338	0.379
TRINITY_DN18602_c1_g3_i11	Early_instar	Late_instar	-6.94264311301128	2.95554137007789	4.36780654565923e-08	1.51845847532143e-06	0.000	0.021	0.021	2.252	3.523	0.194
TRINITY_DN17648_c1_g3_i2	Early_instar	Late_instar	-6.8383502062196	2.31409286364952	4.41842950499544e-08	1.53504886387603e-06	0.000	0.043	0.000	0.973	1.709	1.340
TRINITY_DN16038_c1_g2_i3	Early_instar	Late_instar	9.34034716319738	0.678006521588064	4.51827274831875e-08	1.56870634946878e-06	0.661	0.911	0.664	0.000	0.000	0.000
TRINITY_DN13899_c0_g2_i2	Early_instar	Late_instar	-2.65380811457959	7.19584378968683	4.5367312879327e-08	1.57408213709571e-06	92.390	208.269	133.417	973.860	598.416	1184.363
TRINITY_DN21826_c0_g1_i2	Early_instar	Late_instar	2.69574715580758	5.46216865933738	4.55220320245077e-08	1.57841530699918e-06	11.200	10.566	5.416	1.009	1.757	1.505
TRINITY_DN21613_c0_g1_i10	Early_instar	Late_instar	7.15428120689989	1.18145165077698	4.60436306530348e-08	1.59545552397733e-06	0.526	0.364	0.460	0.000	0.010	0.000
TRINITY_DN14630_c7_g1_i4	Early_instar	Late_instar	-9.41889188288184	0.763497223530192	4.65827705684367e-08	1.61308086146409e-06	0.000	0.000	0.000	0.522	0.415	0.913
TRINITY_DN13580_c0_g1_i4	Early_instar	Late_instar	-2.84689050263043	6.25677973223967	4.67352099270936e-08	1.61635470288557e-06	1.930	2.872	5.213	28.673	14.605	31.893
TRINITY_DN20703_c0_g1_i6	Early_instar	Late_instar	9.39347409559772	0.73758811059297	4.6738408969892e-08	1.61635470288557e-06	0.299	0.161	0.225	0.000	0.000	0.000
TRINITY_DN19633_c0_g1_i6	Early_instar	Late_instar	-9.72965172492265	1.06910913887392	4.68988169341408e-08	1.62084271823596e-06	0.000	0.000	0.000	0.153	0.367	0.078
TRINITY_DN15204_c1_g1_i19	Early_instar	Late_instar	9.49243314024948	0.819845310822179	4.78717791512168e-08	1.65338875877884e-06	0.681	1.189	0.385	0.000	0.000	0.000
TRINITY_DN18551_c0_g1_i4	Early_instar	Late_instar	5.48077826706643	2.07753635522033	4.83328715467128e-08	1.6680633379438e-06	0.919	1.147	0.771	0.018	0.039	0.000
TRINITY_DN20321_c1_g1_i1	Early_instar	Late_instar	5.00085761113957	2.28978758335641	4.83896848206582e-08	1.6680633379438e-06	33.116	48.448	64.482	0.757	2.857	1.039
TRINITY_DN18408_c1_g1_i1	Early_instar	Late_instar	10.1063465792452	1.40601752675743	4.83977962440381e-08	1.6680633379438e-06	0.279	2.679	0.535	0.000	0.000	0.000
TRINITY_DN15147_c0_g1_i6	Early_instar	Late_instar	6.85507439970854	1.3838241578138	4.84227639681296e-08	1.6680633379438e-06	0.403	0.622	0.460	0.000	0.010	0.000
TRINITY_DN19015_c0_g1_i3	Early_instar	Late_instar	-5.36174161721917	3.90478818269702	4.88609960589872e-08	1.68206442646267e-06	0.103	0.096	0.075	7.134	0.241	4.623
TRINITY_DN21252_c1_g1_i3	Early_instar	Late_instar	9.56501619358499	0.904270814988761	4.92950324321966e-08	1.69503894002682e-06	0.320	0.129	0.096	0.000	0.000	0.000
TRINITY_DN16317_c1_g2_i3	Early_instar	Late_instar	6.3077747833474	1.95539545517186	4.93019528405895e-08	1.69503894002682e-06	0.526	0.729	0.503	0.000	0.019	0.000
TRINITY_DN22058_c0_g2_i4	Early_instar	Late_instar	3.40689303605112	3.6907603099039	4.9451559859056e-08	1.69907852939115e-06	4.769	6.473	7.943	0.586	0.898	0.340
TRINITY_DN19479_c3_g3_i1	Early_instar	Late_instar	-7.15941858893671	1.00124057507583	4.95593145236063e-08	1.70167582743222e-06	0.021	0.000	0.000	2.189	2.433	1.243
TRINITY_DN13746_c0_g1_i1	Early_instar	Late_instar	-5.94750833476946	1.49829046505445	4.99762312484125e-08	1.71487830597665e-06	0.010	0.000	0.021	1.198	1.120	0.660
TRINITY_DN13014_c0_g2_i1	Early_instar	Late_instar	-9.38726197204959	0.741104014420044	5.00859124797505e-08	1.71752806294787e-06	0.000	0.000	0.000	1.847	1.448	0.874
TRINITY_DN9577_c0_g1_i1	Early_instar	Late_instar	-6.85936404815785	1.61193694555326	5.04116921770318e-08	1.72757995885434e-06	0.010	0.139	0.000	5.531	4.228	3.137
TRINITY_DN14181_c5_g4_i1	Early_instar	Late_instar	4.37800230459233	2.43019797695408	5.0667399736454e-08	1.73519062141457e-06	4.346	5.572	3.094	0.315	0.154	0.146
TRINITY_DN16742_c0_g1_i10	Early_instar	Late_instar	-2.60190788662416	5.11849693218288	5.06993631067985e-08	1.73519062141457e-06	2.736	3.140	2.623	11.620	22.357	18.598
TRINITY_DN19664_c0_g1_i2	Early_instar	Late_instar	-4.69949194056388	2.27939050819526	5.11610973500151e-08	1.74986165674467e-06	0.021	0.021	0.011	0.631	0.541	0.272
TRINITY_DN12693_c0_g1_i1	Early_instar	Late_instar	-8.10897333797854	1.51442831640355	5.15775399262147e-08	1.76296562827899e-06	0.000	0.054	0.000	1.685	4.807	2.030
TRINITY_DN19144_c1_g1_i6	Early_instar	Late_instar	2.84256330236831	3.99171676186159	5.19446922935316e-08	1.77436898556188e-06	15.887	20.436	18.090	2.441	2.346	3.011
TRINITY_DN16909_c2_g1_i3	Early_instar	Late_instar	9.40849012471315	0.7527643586384	5.27918078281005e-08	1.80214202309707e-06	0.547	0.268	0.482	0.000	0.000	0.000
TRINITY_DN22191_c0_g1_i1	Early_instar	Late_instar	5.37159912368852	4.69773566969022	5.3110752285776e-08	1.81186081556736e-06	2.281	2.175	1.220	0.000	0.039	0.097
TRINITY_DN20445_c0_g1_i2	Early_instar	Late_instar	-2.61728612351059	5.23332169181577	5.3306058103088e-08	1.81735189842177e-06	0.382	0.536	0.535	2.937	4.016	2.137
TRINITY_DN21417_c1_g1_i1	Early_instar	Late_instar	6.51378073501197	2.63924799576065	5.38779424401854e-08	1.83566625266908e-06	4.460	1.200	3.704	0.000	0.097	0.000
TRINITY_DN17473_c0_g1_i2	Early_instar	Late_instar	-5.34607506707029	2.72828077289169	5.43078575657264e-08	1.84912313997279e-06	0.062	0.086	0.000	1.657	2.433	1.398
TRINITY_DN18810_c2_g3_i5	Early_instar	Late_instar	-9.31843267628181	0.673910156853919	5.43873274326172e-08	1.85063811518627e-06	0.000	0.000	0.000	0.991	1.062	0.719
TRINITY_DN12301_c0_g1_i1	Early_instar	Late_instar	-9.43513863650508	0.787560861217414	5.44965321539394e-08	1.85316228105992e-06	0.000	0.000	0.000	3.396	2.819	1.282
TRINITY_DN21707_c2_g8_i1	Early_instar	Late_instar	-9.5301765330861	0.877762956088781	5.4792027450649e-08	1.8620139733261e-06	0.000	0.000	0.000	0.838	1.419	0.398
TRINITY_DN19633_c0_g1_i2	Early_instar	Late_instar	-9.76116112067924	1.0999130899472	5.57139626514414e-08	1.89042147359533e-06	0.000	0.000	0.000	0.171	0.376	0.058
TRINITY_DN12277_c0_g1_i1	Early_instar	Late_instar	5.74264832123495	1.62324126835588	5.5732578090019e-08	1.89042147359533e-06	4.810	5.047	4.496	0.027	0.183	0.058
TRINITY_DN13505_c0_g1_i1	Early_instar	Late_instar	-5.06068883038287	2.2541543416771	5.5735135674492e-08	1.89042147359533e-06	0.072	0.021	0.054	2.108	2.520	0.816
TRINITY_DN22487_c2_g2_i1	Early_instar	Late_instar	-6.29727986423943	1.29614591650079	5.60273976141962e-08	1.89911701637562e-06	0.031	0.000	0.021	2.135	2.442	1.117
TRINITY_DN13520_c0_g1_i1	Early_instar	Late_instar	-9.28117688138764	0.637666771127331	5.65637962347058e-08	1.91607143813749e-06	0.000	0.000	0.000	1.360	1.303	1.117
TRINITY_DN16320_c0_g1_i3	Early_instar	Late_instar	-4.53416456865488	4.94980920748514	5.67809966742666e-08	1.92219839797108e-06	0.702	0.707	0.482	5.252	35.012	3.584
TRINITY_DN16787_c2_g1_i3	Early_instar	Late_instar	-7.71822310280565	1.01666613556079	5.72825961853115e-08	1.93793908526675e-06	0.000	0.032	0.032	3.324	2.867	1.369
TRINITY_DN14902_c0_g2_i2	Early_instar	Late_instar	-9.44263351935983	0.795029178947445	5.74115362285002e-08	1.9410601948386e-06	0.000	0.000	0.000	1.793	1.390	0.622
TRINITY_DN21712_c0_g1_i3	Early_instar	Late_instar	9.35643859785045	0.700690813911448	5.75043060379102e-08	1.9429551986449e-06	0.268	0.182	0.332	0.000	0.000	0.000
TRINITY_DN14050_c6_g2_i8	Early_instar	Late_instar	6.08580900455599	3.06776727284605	5.76991896577136e-08	1.94829580291572e-06	1.270	2.175	2.237	0.009	0.000	0.087
TRINITY_DN19360_c1_g1_i21	Early_instar	Late_instar	9.288086484331	0.63088254668557	5.78133829633892e-08	1.95090670877478e-06	0.485	0.493	0.460	0.000	0.000	0.000
TRINITY_DN19990_c0_g2_i5	Early_instar	Late_instar	3.20071080415337	3.94779999030567	5.84601909318374e-08	1.9714758588817e-06	2.034	1.393	0.696	0.162	0.145	0.146
TRINITY_DN16777_c3_g3_i4	Early_instar	Late_instar	5.16316705926433	3.40395438908178	5.88618285807997e-08	1.98356365903139e-06	2.312	1.457	1.456	0.063	0.000	0.097
TRINITY_DN21774_c6_g1_i8	Early_instar	Late_instar	-7.63046628988617	0.930034548194346	5.88936065228742e-08	1.98356365903139e-06	0.000	0.000	0.075	6.720	6.863	4.302
TRINITY_DN19520_c0_g1_i1	Early_instar	Late_instar	9.3803483258211	0.719462157642723	5.9366821774168e-08	1.99822981788472e-06	0.206	0.182	0.096	0.000	0.000	0.000
TRINITY_DN16135_c1_g3_i1	Early_instar	Late_instar	2.54371512381382	5.60270912136406	6.0075477940664e-08	2.0207970049564e-06	71.837	61.029	52.397	7.116	14.509	10.751
TRINITY_DN10695_c0_g1_i1	Early_instar	Late_instar	-7.69418185474478	0.993542326151392	6.12405158624252e-08	2.05867736678059e-06	0.000	0.000	0.032	3.531	2.867	1.515
TRINITY_DN19336_c2_g1_i7	Early_instar	Late_instar	4.43394104344208	2.68910273695646	6.14079005825599e-08	2.06299354642819e-06	0.692	1.522	0.953	0.081	0.039	0.019
TRINITY_DN21240_c7_g2_i1	Early_instar	Late_instar	-5.55543868793594	2.83237776712873	6.18217805872057e-08	2.07557998377552e-06	0.237	0.482	0.064	2.459	15.291	17.025
TRINITY_DN15290_c1_g3_i1	Early_instar	Late_instar	-2.77254219108736	5.16653500531103	6.27792116982445e-08	2.10638785629519e-06	2.963	2.058	2.376	23.890	8.698	20.016
TRINITY_DN22753_c1_g2_i1	Early_instar	Late_instar	-6.18321529400005	4.49731628157634	6.30054619816072e-08	2.11263941975336e-06	0.248	3.429	0.150	25.574	182.852	44.227
TRINITY_DN22323_c0_g1_i5	Early_instar	Late_instar	9.39506016346433	0.739037559410478	6.3431853096545e-08	2.12443550739844e-06	0.196	0.107	0.246	0.000	0.000	0.000
TRINITY_DN18131_c1_g1_i12	Early_instar	Late_instar	9.4474198230647	0.791783246083667	6.34375586197749e-08	2.12443550739844e-06	0.403	0.161	0.182	0.000	0.000	0.000
TRINITY_DN21459_c5_g1_i4	Early_instar	Late_instar	-5.88778530070579	3.55456393523276	6.38228109315815e-08	2.13598518153816e-06	0.630	0.000	0.075	23.592	3.736	21.939
TRINITY_DN17282_c2_g2_i13	Early_instar	Late_instar	4.67295489510453	2.13716926377128	6.40687338737656e-08	2.14286020652888e-06	4.398	4.565	2.451	0.144	0.203	0.097
TRINITY_DN14315_c0_g1_i2	Early_instar	Late_instar	-2.42151597779041	5.07379234786727	6.42018444460271e-08	2.14595577594958e-06	1.497	1.757	1.285	8.846	7.076	9.012
TRINITY_DN17842_c0_g1_i2	Early_instar	Late_instar	-9.39533617374215	0.739966209564086	6.43656398165271e-08	2.15007243306318e-06	0.000	0.000	0.000	0.613	0.695	1.389
TRINITY_DN13044_c0_g2_i1	Early_instar	Late_instar	-9.28457442181512	0.641645465461473	6.44800749065525e-08	2.1525361031265e-06	0.000	0.000	0.000	2.081	1.390	1.389
TRINITY_DN15561_c1_g2_i11	Early_instar	Late_instar	7.74588885027939	1.09008143746179	6.46379129125573e-08	2.15644467088854e-06	0.227	0.214	0.193	0.000	0.000	0.000
TRINITY_DN19813_c5_g1_i3	Early_instar	Late_instar	2.43127852915794	5.02843258693749	6.46790660201792e-08	2.15645793400108e-06	7.257	9.977	8.221	1.703	1.631	1.486
TRINITY_DN16215_c0_g1_i1	Early_instar	Late_instar	-5.94087546059554	2.44253437659822	6.55160100831342e-08	2.1829868548607e-06	0.031	0.000	0.000	1.162	0.714	0.981
TRINITY_DN20285_c4_g1_i8	Early_instar	Late_instar	6.95245421501981	1.42047706061515	6.58383631056191e-08	2.19234705389837e-06	0.227	1.232	0.921	0.000	0.010	0.000
TRINITY_DN20728_c2_g1_i5	Early_instar	Late_instar	-9.29190987836399	0.649353361817557	6.60155461523518e-08	2.19686451447373e-06	0.000	0.000	0.000	0.351	0.348	0.223
TRINITY_DN18155_c2_g1_i1	Early_instar	Late_instar	-5.68661182559587	1.76837211654528	6.63819817199645e-08	2.20767028080877e-06	0.093	0.000	0.043	4.360	2.993	1.748
TRINITY_DN12735_c0_g1_i3	Early_instar	Late_instar	-9.49074863591404	0.841228539851875	6.77644670758155e-08	2.25101352170834e-06	0.000	0.000	0.000	3.171	3.562	1.068
TRINITY_DN16007_c0_g1_i4	Early_instar	Late_instar	-9.31088877866927	0.667588901489306	6.77703458588105e-08	2.25101352170834e-06	0.000	0.000	0.000	0.306	0.328	0.194
TRINITY_DN15348_c2_g1_i1	Early_instar	Late_instar	-2.62997785562397	4.61030381965409	6.79065080926509e-08	2.25412117703786e-06	1.889	1.447	1.252	9.846	7.298	12.217
TRINITY_DN21536_c3_g1_i1	Early_instar	Late_instar	3.68798069724152	2.97221901564226	6.87811629428783e-08	2.28172344428437e-06	1.435	1.372	0.781	0.090	0.097	0.097
TRINITY_DN21257_c0_g1_i14	Early_instar	Late_instar	-9.48113033095577	0.829090361967483	6.88946856011853e-08	2.284057396322e-06	0.000	0.000	0.000	1.018	0.270	0.573
TRINITY_DN16571_c1_g1_i7	Early_instar	Late_instar	-9.31577147812083	0.667265725757078	6.90366067463402e-08	2.2873293275907e-06	0.000	0.000	0.000	0.694	1.168	1.185
TRINITY_DN18214_c8_g6_i1	Early_instar	Late_instar	5.44793972247841	1.55770583051854	7.05813874742848e-08	2.33704779351649e-06	2.374	2.272	2.334	0.036	0.048	0.087
TRINITY_DN19338_c4_g3_i6	Early_instar	Late_instar	-7.76795261202379	4.30610148926674	7.21234097786648e-08	2.38661279437693e-06	0.175	0.086	0.182	65.345	0.135	47.053
TRINITY_DN18422_c0_g1_i1	Early_instar	Late_instar	-5.00426571035743	3.06893779150344	7.22673202272261e-08	2.38988027991437e-06	0.083	0.000	0.150	3.603	1.699	3.088
TRINITY_DN22586_c1_g1_i5	Early_instar	Late_instar	-3.40654646999177	3.86745339170727	7.24544609314806e-08	2.39457241524454e-06	0.062	0.054	0.043	0.622	0.792	0.253
TRINITY_DN15155_c1_g3_i4	Early_instar	Late_instar	9.31630883291213	0.652899717238084	7.36423081563324e-08	2.43231074230203e-06	0.557	1.082	0.995	0.000	0.000	0.000
TRINITY_DN20104_c0_g3_i6	Early_instar	Late_instar	-9.25744605178338	0.61458977570327	7.40792091976479e-08	2.44521467065873e-06	0.000	0.000	0.000	0.243	0.309	0.243
TRINITY_DN12863_c0_g1_i2	Early_instar	Late_instar	-4.2785055729776	2.52528517356786	7.41499304614587e-08	2.44602314250418e-06	0.341	0.386	0.246	5.000	9.007	5.060
TRINITY_DN20063_c2_g2_i25	Early_instar	Late_instar	-9.28225734897496	0.640561648903253	7.42080265361536e-08	2.44641439257381e-06	0.000	0.000	0.000	0.387	0.348	0.223
TRINITY_DN19606_c0_g3_i14	Early_instar	Late_instar	6.1332261261802	1.85251487279742	7.51452506091453e-08	2.47576930275909e-06	0.609	1.179	0.428	0.000	0.019	0.010
TRINITY_DN19798_c2_g2_i2	Early_instar	Late_instar	-7.52605159513581	1.64877639312999	7.52295700482547e-08	2.47700498468777e-06	0.000	0.000	0.011	0.856	0.125	0.981
TRINITY_DN20363_c3_g1_i2	Early_instar	Late_instar	-5.3413161545537	1.79979268330367	7.57849399285297e-08	2.49373926710097e-06	0.103	0.086	0.021	2.513	3.668	2.418
TRINITY_DN18058_c4_g1_i2	Early_instar	Late_instar	-5.33335582547003	5.95478598289641	7.61337497281865e-08	2.50366001592157e-06	0.774	4.983	3.468	25.916	314.880	34.331
TRINITY_DN22233_c0_g1_i9	Early_instar	Late_instar	9.2771156775529	0.615764091294875	7.62649590691102e-08	2.50641708960544e-06	0.093	0.161	0.128	0.000	0.000	0.000
TRINITY_DN17637_c1_g1_i4	Early_instar	Late_instar	-8.30840369876225	4.17974345305916	7.68583602032392e-08	2.52151484909737e-06	0.114	0.000	0.064	0.243	54.512	7.352
TRINITY_DN17409_c0_g1_i3	Early_instar	Late_instar	-5.5725036467921	2.18781995624714	7.68592072540485e-08	2.52151484909737e-06	0.031	0.000	0.011	1.252	0.869	0.476
TRINITY_DN20596_c0_g1_i4	Early_instar	Late_instar	2.64673345418951	5.14252926891712	7.68673165178798e-08	2.52151484909737e-06	311.195	284.579	183.524	27.934	61.569	35.758
TRINITY_DN14284_c0_g1_i2	Early_instar	Late_instar	-9.37006691810093	0.721697869291294	7.69591148181826e-08	2.52296200945457e-06	0.000	0.000	0.000	0.522	1.168	0.631
TRINITY_DN21699_c1_g4_i7	Early_instar	Late_instar	6.07599779948097	2.17683157567972	7.71462074053499e-08	2.52752948992686e-06	1.063	0.964	1.135	0.036	0.000	0.000
TRINITY_DN15296_c1_g3_i3	Early_instar	Late_instar	2.4509512448147	5.96676423625381	7.96974708691282e-08	2.60950035806145e-06	29.235	23.083	18.850	3.982	5.966	3.312
TRINITY_DN19572_c3_g4_i4	Early_instar	Late_instar	-4.38088537085465	2.32073413972889	8.14953762743824e-08	2.66671821238721e-06	0.083	0.118	0.139	2.513	2.819	1.845
TRINITY_DN15779_c1_g1_i9	Early_instar	Late_instar	2.36309738422198	7.79474754554681	8.20941815820123e-08	2.68465224713686e-06	59.119	39.071	26.868	8.621	7.365	9.012
TRINITY_DN14462_c0_g1_i2	Early_instar	Late_instar	4.83499101971275	1.86494633772222	8.23007598781707e-08	2.68974540251622e-06	1.693	2.111	1.659	0.090	0.058	0.029
TRINITY_DN15724_c0_g1_i3	Early_instar	Late_instar	-9.37701574849886	0.729836728433363	8.26903837758784e-08	2.69992017718066e-06	0.000	0.000	0.000	0.649	1.303	0.554
TRINITY_DN21498_c0_g1_i2	Early_instar	Late_instar	3.85870002608721	3.24993204429592	8.27141405958923e-08	2.69992017718066e-06	1.074	1.039	0.685	0.027	0.087	0.087
TRINITY_DN13177_c0_g1_i1	Early_instar	Late_instar	-5.8566239137162	2.761080206023	8.28645378542695e-08	2.70316179219797e-06	0.062	0.064	0.021	0.703	6.304	1.243
TRINITY_DN21697_c0_g1_i19	Early_instar	Late_instar	6.62029081946892	2.22470148135387	8.3651906749846e-08	2.7271655514158e-06	3.345	3.022	1.574	0.000	0.000	0.107
TRINITY_DN19807_c1_g2_i2	Early_instar	Late_instar	-6.76941400702119	1.06912061836332	8.39809700552982e-08	2.73620756623518e-06	0.031	0.000	0.000	2.225	1.564	1.903
TRINITY_DN17672_c0_g1_i2	Early_instar	Late_instar	5.16631459008892	2.32182029971742	8.48225148912791e-08	2.76192548180145e-06	0.723	0.804	0.525	0.036	0.019	0.000
TRINITY_DN20635_c1_g1_i4	Early_instar	Late_instar	-9.32610957535298	0.682185311020768	8.51158143456218e-08	2.76977119843514e-06	0.000	0.000	0.000	0.279	0.116	0.146
TRINITY_DN19501_c3_g1_i10	Early_instar	Late_instar	10.1666812118947	1.47744420708728	8.52049719940793e-08	2.7709683332211e-06	1.239	1.404	0.075	0.000	0.000	0.000
TRINITY_DN14289_c0_g1_i1	Early_instar	Late_instar	9.28222740687263	0.625389272851139	8.61712615679396e-08	2.79926940538856e-06	0.351	0.321	0.182	0.000	0.000	0.000
TRINITY_DN6572_c0_g1_i1	Early_instar	Late_instar	-7.63276822622384	0.935421399326735	8.61810149186946e-08	2.79926940538856e-06	0.000	0.000	0.021	2.495	2.008	1.127
TRINITY_DN18314_c0_g2_i3	Early_instar	Late_instar	9.66361568875566	0.981541132448513	8.68723045040741e-08	2.81999225516538e-06	0.093	0.568	0.428	0.000	0.000	0.000
TRINITY_DN19051_c1_g1_i6	Early_instar	Late_instar	4.84439346180183	3.24467631892419	8.70538159757491e-08	2.82415175408267e-06	5.306	2.240	0.610	0.144	0.048	0.107
TRINITY_DN13240_c0_g2_i1	Early_instar	Late_instar	-7.01015340426379	0.857940368501358	8.71935700093672e-08	2.82695231393115e-06	0.021	0.000	0.000	1.910	1.535	1.204
TRINITY_DN22702_c10_g3_i5	Early_instar	Late_instar	-8.1116706703243	2.33149233438081	8.75554049780014e-08	2.83694524690509e-06	0.093	0.000	0.000	21.719	0.618	19.248
TRINITY_DN15617_c1_g2_i1	Early_instar	Late_instar	-4.13522803505283	3.27819805436001	8.77086275185026e-08	2.84017068498103e-06	0.258	0.311	0.225	8.423	1.506	4.671
TRINITY_DN13899_c0_g2_i1	Early_instar	Late_instar	-2.5256704656209	7.13902569312251	8.90503831236143e-08	2.88011748568327e-06	115.266	235.574	134.306	1054.285	617.704	1139.078
TRINITY_DN17689_c2_g1_i2	Early_instar	Late_instar	-9.5431678116195	0.89121421963746	8.90643263158099e-08	2.88011748568327e-06	0.000	0.000	0.000	0.333	0.541	0.117
TRINITY_DN15516_c2_g2_i1	Early_instar	Late_instar	-3.76751465676793	5.84136279867844	8.91055398409344e-08	2.88011748568327e-06	1.352	1.265	1.156	37.798	3.552	12.547
TRINITY_DN14093_c1_g1_i5	Early_instar	Late_instar	-6.75774106424992	1.05762331362151	9.01083337865058e-08	2.91075223279096e-06	0.041	0.000	0.000	2.711	1.979	2.457
TRINITY_DN15949_c3_g1_i1	Early_instar	Late_instar	3.16812490117244	3.44019551291062	9.06661239641955e-08	2.92698349676236e-06	4.078	3.933	2.719	0.378	0.405	0.427
TRINITY_DN22243_c0_g1_i8	Early_instar	Late_instar	3.59248008917089	3.33183644426185	9.14357015449838e-08	2.95002795130987e-06	2.023	2.540	1.392	0.126	0.251	0.107
TRINITY_DN18564_c3_g3_i1	Early_instar	Late_instar	-2.62729657086165	4.90640611513224	9.16725522273024e-08	2.95586720502805e-06	2.715	1.950	3.436	13.017	20.098	18.666
TRINITY_DN13845_c0_g1_i5	Early_instar	Late_instar	-9.31011063317912	0.664719385453819	9.21765515400377e-08	2.97030797508312e-06	0.000	0.000	0.000	0.486	0.985	0.563
TRINITY_DN22499_c1_g1_i4	Early_instar	Late_instar	-5.19158935605392	1.99522842336111	9.23208255764756e-08	2.9731463925152e-06	0.031	0.000	0.032	0.919	0.849	1.107
TRINITY_DN19206_c1_g3_i3	Early_instar	Late_instar	-9.32751402592597	0.684697021873031	9.24025127825854e-08	2.97396700508039e-06	0.000	0.000	0.000	0.531	0.599	0.253
TRINITY_DN19338_c4_g2_i2	Early_instar	Late_instar	-8.94623783176153	7.085635746898	9.25649315867655e-08	2.97738338001151e-06	0.310	0.182	0.000	152.400	0.348	96.262
TRINITY_DN22048_c6_g1_i2	Early_instar	Late_instar	-9.4408799413041	0.793415196665944	9.3447718969195e-08	3.00395243383842e-06	0.000	0.000	0.000	1.180	1.535	0.456
TRINITY_DN22067_c2_g1_i5	Early_instar	Late_instar	-9.6837337202004	1.01179005094519	9.44169467830443e-08	3.0332662344775e-06	0.000	0.000	0.000	0.063	0.077	0.301
TRINITY_DN17644_c3_g2_i6	Early_instar	Late_instar	-5.90889307717135	2.5329586412075	9.46322864728905e-08	3.03833952782378e-06	0.072	0.000	0.000	2.243	1.767	1.379
TRINITY_DN15076_c4_g1_i1	Early_instar	Late_instar	-9.75582712578281	4.38813282227949	9.55534158474165e-08	3.06605357144846e-06	0.093	0.000	0.064	1.189	168.112	1.729
TRINITY_DN12582_c0_g1_i3	Early_instar	Late_instar	-6.59326132179417	1.02467048368704	9.56200449355134e-08	3.06633201068357e-06	0.010	0.000	0.011	1.630	1.168	0.738
TRINITY_DN19767_c0_g1_i1	Early_instar	Late_instar	5.26121924083636	2.09610279187732	9.70048518340225e-08	3.10885567549473e-06	1.796	2.283	1.970	0.090	0.058	0.000
TRINITY_DN14969_c3_g1_i8	Early_instar	Late_instar	-4.22819873886931	4.40208133454371	9.72780709219088e-08	3.11572475098065e-06	1.053	1.286	1.070	39.627	2.799	23.512
TRINITY_DN20092_c0_g1_i25	Early_instar	Late_instar	-9.58994280898681	0.923667249847829	9.83343004952891e-08	3.14764943001012e-06	0.000	0.000	0.000	0.171	0.077	0.418
TRINITY_DN20723_c5_g2_i1	Early_instar	Late_instar	-9.44005939465252	0.793094864153736	9.84976908934293e-08	3.15097328933079e-06	0.000	0.000	0.000	2.072	2.297	0.680
TRINITY_DN16101_c5_g1_i1	Early_instar	Late_instar	3.70352419234646	2.80681446773437	9.8730632725727e-08	3.15651676059436e-06	1.776	1.307	1.252	0.126	0.106	0.107
TRINITY_DN20280_c2_g2_i3	Early_instar	Late_instar	12.4066114476252	3.69105357400142	9.88730006007824e-08	3.15835792547937e-06	0.000	3.493	4.207	0.000	0.000	0.000
TRINITY_DN22285_c0_g9_i1	Early_instar	Late_instar	-9.24050516574013	0.601180715451461	9.89076028598299e-08	3.15835792547937e-06	0.000	0.000	0.000	2.063	1.786	1.156
TRINITY_DN20510_c0_g1_i5	Early_instar	Late_instar	2.57160130424194	4.9656492511694	1.01311429826916e-07	3.2331666917984e-06	33.715	18.893	24.448	3.864	4.054	5.468
TRINITY_DN17456_c5_g5_i2	Early_instar	Late_instar	-4.60615097016101	7.34535068817031	1.02522479743939e-07	3.2698429464806e-06	38.938	39.125	32.305	1521.627	52.427	1142.069
TRINITY_DN19900_c0_g1_i4	Early_instar	Late_instar	-3.05318549577524	3.71223656192828	1.03656591103511e-07	3.3027204146564e-06	0.258	0.375	0.257	2.982	2.664	1.884
TRINITY_DN17915_c0_g1_i2	Early_instar	Late_instar	-9.3255648094903	0.673809391357694	1.03678156349113e-07	3.3027204146564e-06	0.000	0.000	0.000	0.450	0.792	1.156
TRINITY_DN17123_c2_g3_i13	Early_instar	Late_instar	-9.59825924393578	0.938419785613361	1.05356297654068e-07	3.35415909835863e-06	0.000	0.000	0.000	1.567	0.270	1.282
TRINITY_DN13090_c0_g2_i1	Early_instar	Late_instar	-9.28991089447657	0.649447890226083	1.06016415969658e-07	3.37314528068946e-06	0.000	0.000	0.000	2.099	1.738	0.874
TRINITY_DN16644_c0_g1_i2	Early_instar	Late_instar	3.68311870598399	3.36665983622418	1.06283138014431e-07	3.37959939820889e-06	2.157	2.250	1.135	0.081	0.125	0.243
TRINITY_DN20366_c4_g1_i5	Early_instar	Late_instar	-3.9416106895493	4.0300493059044	1.07262466122117e-07	3.40811431672477e-06	0.155	0.171	0.128	4.288	0.492	2.583
TRINITY_DN13948_c0_g1_i4	Early_instar	Late_instar	-4.99445286721846	3.5043219716112	1.0730870977592e-07	3.40811431672477e-06	0.186	0.107	0.054	6.675	0.492	4.807
TRINITY_DN21651_c2_g3_i1	Early_instar	Late_instar	-7.69943375133457	0.996639091388622	1.08463129558615e-07	3.4410612829804e-06	0.031	0.000	0.075	4.792	15.049	9.896
TRINITY_DN21651_c2_g2_i1	Early_instar	Late_instar	-7.69943316122536	0.996639091388622	1.08476153235775e-07	3.4410612829804e-06	0.031	0.000	0.075	4.792	15.049	9.896
TRINITY_DN18911_c4_g2_i2	Early_instar	Late_instar	-9.33842507747834	0.690605354900594	1.08590261614025e-07	3.44261708958736e-06	0.000	0.000	0.000	1.865	0.647	1.564
TRINITY_DN22580_c5_g1_i1	Early_instar	Late_instar	-3.75965685039005	4.72894058971639	1.09424025134011e-07	3.46697246580286e-06	0.619	0.418	0.931	14.575	1.950	11.741
TRINITY_DN17048_c5_g4_i2	Early_instar	Late_instar	-4.91228869315211	4.69083863666546	1.10230644511821e-07	3.49043917558916e-06	0.382	0.461	0.150	18.800	0.734	11.062
TRINITY_DN17456_c5_g6_i1	Early_instar	Late_instar	-4.5987000993341	5.69811920630553	1.10386684439986e-07	3.49328962146443e-06	22.380	20.907	18.326	890.958	33.439	577.609
TRINITY_DN18251_c0_g2_i3	Early_instar	Late_instar	3.10905610806262	5.71405766959855	1.11072863169525e-07	3.51290336881404e-06	28.140	30.027	16.656	5.531	2.220	1.146
TRINITY_DN16670_c1_g3_i10	Early_instar	Late_instar	-6.62085905377529	2.29754118977967	1.11319971853353e-07	3.51861550221304e-06	0.000	0.043	0.000	1.459	1.380	0.563
TRINITY_DN13153_c0_g1_i5	Early_instar	Late_instar	-9.57470538414088	0.921721287351156	1.1220515426826e-07	3.54447708814458e-06	0.000	0.000	0.000	0.595	1.023	0.185
TRINITY_DN19238_c0_g1_i3	Early_instar	Late_instar	2.412768475153	5.85707081875646	1.15336022326761e-07	3.64120501990071e-06	16.568	13.674	10.030	1.847	2.944	2.933
TRINITY_DN21692_c3_g3_i1	Early_instar	Late_instar	-4.0998965766868	2.67643529572132	1.15423728107974e-07	3.64180101469834e-06	0.093	0.139	0.054	2.018	1.091	1.874
TRINITY_DN17533_c0_g1_i2	Early_instar	Late_instar	9.20220893064635	0.550427480751194	1.18378947214527e-07	3.7328169576967e-06	0.258	0.214	0.182	0.000	0.000	0.000
TRINITY_DN13058_c0_g2_i1	Early_instar	Late_instar	6.32378980166528	1.32580079940316	1.21184595428734e-07	3.81901090728121e-06	1.404	1.243	1.038	0.036	0.000	0.000
TRINITY_DN21492_c1_g1_i6	Early_instar	Late_instar	2.3911025138044	5.89612701094405	1.21354804266848e-07	3.82209845438539e-06	15.371	30.145	21.162	4.522	4.885	3.535
TRINITY_DN16448_c0_g1_i5	Early_instar	Late_instar	9.88059424273293	1.18457906296015	1.21753900419065e-07	3.83238690004377e-06	0.062	0.622	0.150	0.000	0.000	0.000
TRINITY_DN13656_c0_g1_i6	Early_instar	Late_instar	-9.21701263723523	0.578925812079833	1.22002107931963e-07	3.83791648923664e-06	0.000	0.000	0.000	1.072	0.898	0.602
TRINITY_DN17668_c0_g2_i6	Early_instar	Late_instar	4.64475801132394	2.21708938038817	1.22265122617319e-07	3.84390503144835e-06	2.003	2.540	0.899	0.081	0.058	0.097
TRINITY_DN15291_c2_g1_i5	Early_instar	Late_instar	9.203608064078	0.554049092241892	1.2280037211064e-07	3.85844019543836e-06	1.569	1.125	1.317	0.000	0.000	0.000
TRINITY_DN14480_c0_g1_i3	Early_instar	Late_instar	-9.28111267105345	0.631709757695583	1.23223993413129e-07	3.86945278307149e-06	0.000	0.000	0.000	0.279	0.473	0.680
TRINITY_DN18992_c2_g1_i4	Early_instar	Late_instar	-9.18490605766562	0.543771120884498	1.23518396638211e-07	3.87639703613346e-06	0.000	0.000	0.000	0.423	0.444	0.534
TRINITY_DN18533_c0_g1_i3	Early_instar	Late_instar	-3.22513076732667	5.80111355389068	1.24822943918137e-07	3.91501577273057e-06	3.087	1.200	2.376	30.105	6.786	28.688
TRINITY_DN15651_c0_g1_i2	Early_instar	Late_instar	4.21449351880138	2.38917933401625	1.25173712937388e-07	3.9236916462933e-06	0.557	0.504	0.492	0.018	0.029	0.039
TRINITY_DN15245_c1_g3_i7	Early_instar	Late_instar	7.69372855271537	0.856221996356202	1.2644152482795e-07	3.96108582693695e-06	1.497	1.297	0.664	0.009	0.000	0.000
TRINITY_DN18909_c0_g1_i3	Early_instar	Late_instar	5.02705019251904	2.49932979143521	1.2859598516574e-07	4.02619572017137e-06	0.785	1.072	0.706	0.045	0.029	0.000
TRINITY_DN18806_c0_g1_i1	Early_instar	Late_instar	-6.32123651568429	3.78844826695943	1.29041534031618e-07	4.03775614942696e-06	0.062	0.096	0.043	9.693	0.116	6.429
TRINITY_DN17353_c6_g1_i10	Early_instar	Late_instar	4.64323172670552	2.06211137740074	1.29704002758275e-07	4.05608640304129e-06	1.146	1.189	1.338	0.054	0.029	0.068
TRINITY_DN14988_c1_g2_i9	Early_instar	Late_instar	-9.27217696736345	0.632294435007406	1.31013984376793e-07	4.09463197953033e-06	0.000	0.000	0.000	0.775	0.888	0.369
TRINITY_DN20864_c1_g5_i2	Early_instar	Late_instar	-3.22977478994924	3.90616571737171	1.34318592278357e-07	4.19543409364368e-06	0.114	0.214	0.235	2.414	1.979	0.971
TRINITY_DN15318_c0_g1_i10	Early_instar	Late_instar	7.84970476452939	1.08702852890605	1.35085170016785e-07	4.21418974597409e-06	0.702	0.182	0.781	0.000	0.010	0.000
TRINITY_DN15511_c2_g2_i13	Early_instar	Late_instar	5.82158851251019	2.45497764491181	1.35098970862205e-07	4.21418974597409e-06	4.057	2.840	3.757	0.027	0.000	0.194
TRINITY_DN20285_c7_g1_i1	Early_instar	Late_instar	-3.0212946463693	4.04141186891102	1.35157998165218e-07	4.21418974597409e-06	12.604	12.216	23.239	145.842	101.697	157.173
TRINITY_DN18950_c1_g1_i10	Early_instar	Late_instar	9.38276735580549	0.712372059403825	1.35502246593661e-07	4.2224351423815e-06	0.320	0.600	0.161	0.000	0.000	0.000
TRINITY_DN14932_c0_g2_i13	Early_instar	Late_instar	-9.38755170307645	0.732979592874926	1.36792957462387e-07	4.2601465363448e-06	0.000	0.000	0.000	0.486	0.183	0.738
TRINITY_DN16163_c0_g1_i12	Early_instar	Late_instar	-6.55240551794721	0.983650861134982	1.36962784367256e-07	4.26292638025896e-06	0.010	0.000	0.011	0.694	0.309	0.418
TRINITY_DN22314_c3_g1_i6	Early_instar	Late_instar	-9.35443294276458	0.708921052409358	1.37127373087772e-07	4.26554001459154e-06	0.000	0.000	0.000	0.432	0.125	0.233
TRINITY_DN17629_c4_g1_i11	Early_instar	Late_instar	-3.53204885383765	4.08882205962711	1.38371754213632e-07	4.30171930608209e-06	0.372	0.064	0.343	2.892	4.045	2.603
TRINITY_DN21592_c0_g5_i1	Early_instar	Late_instar	3.24995828983863	3.43704082694501	1.40891637823053e-07	4.37748581356041e-06	3.345	3.697	1.852	0.315	0.251	0.388
TRINITY_DN21771_c0_g2_i1	Early_instar	Late_instar	-9.23525072488076	0.597597309974037	1.42356637727235e-07	4.42040752078841e-06	0.000	0.000	0.000	2.486	1.506	1.039
TRINITY_DN16571_c1_g1_i9	Early_instar	Late_instar	-9.15700926139272	0.519347960405957	1.43327149732095e-07	4.44793322382675e-06	0.000	0.000	0.000	2.405	1.969	2.127
TRINITY_DN20659_c1_g1_i9	Early_instar	Late_instar	-5.21542897693683	3.8995344778636	1.43512489175286e-07	4.45097214076925e-06	0.124	0.032	0.000	1.468	2.423	2.603
TRINITY_DN16176_c0_g1_i3	Early_instar	Late_instar	-5.80537876296832	3.36529224508645	1.43593314263175e-07	4.45097214076925e-06	0.000	0.011	0.107	3.225	2.664	0.961
TRINITY_DN21483_c2_g1_i1	Early_instar	Late_instar	-5.89153696991333	1.62188598117236	1.46251401634237e-07	4.53071086842551e-06	0.010	0.096	0.064	4.171	3.099	1.923
TRINITY_DN20696_c3_g1_i2	Early_instar	Late_instar	-2.26636095953151	5.98039380136574	1.47561912487687e-07	4.56863423847192e-06	11.004	11.573	10.351	62.742	37.696	62.708
TRINITY_DN20853_c2_g3_i6	Early_instar	Late_instar	-2.24758183904674	6.61475734415217	1.48298073791959e-07	4.58874133361411e-06	4.170	3.343	2.398	18.485	12.955	17.073
TRINITY_DN15936_c1_g2_i1	Early_instar	Late_instar	4.90629493846097	1.84766055676982	1.48674120359099e-07	4.59768851925226e-06	1.115	0.997	0.685	0.018	0.029	0.049
TRINITY_DN17543_c2_g1_i2	Early_instar	Late_instar	9.24848735470208	0.583646483531257	1.51645048807172e-07	4.68682407855438e-06	0.134	0.321	0.161	0.000	0.000	0.000
TRINITY_DN11988_c0_g1_i1	Early_instar	Late_instar	-5.80940582325125	1.50513431346233	1.52066143780803e-07	4.6970950377874e-06	0.072	0.000	0.075	4.945	3.601	1.933
TRINITY_DN13693_c0_g1_i2	Early_instar	Late_instar	6.03223853309094	3.11388642974333	1.52783176335812e-07	4.71648974695476e-06	2.498	2.904	2.141	0.000	0.106	0.000
TRINITY_DN18970_c0_g1_i4	Early_instar	Late_instar	-5.04925704876551	2.44031394832792	1.53485316142785e-07	4.73540236020235e-06	0.021	0.171	0.118	2.576	4.856	2.486
TRINITY_DN18045_c3_g4_i3	Early_instar	Late_instar	-9.4866450395346	0.838035849114019	1.5453075729137e-07	4.76487845559496e-06	0.000	0.000	0.000	1.162	1.699	0.320
TRINITY_DN14850_c0_g1_i1	Early_instar	Late_instar	-3.62225822487256	3.88464967734254	1.55016858721413e-07	4.77708330149528e-06	0.268	0.321	0.268	6.053	1.033	3.982
TRINITY_DN18753_c0_g1_i12	Early_instar	Late_instar	-9.2054256937954	0.567083555431302	1.55671494231532e-07	4.79446455342189e-06	0.000	0.000	0.000	0.504	0.714	0.388
TRINITY_DN21922_c0_g1_i3	Early_instar	Late_instar	-7.19817320290434	1.57061884259687	1.57027873680512e-07	4.83342574298038e-06	0.000	0.011	0.000	0.450	0.319	0.214
TRINITY_DN20108_c1_g1_i8	Early_instar	Late_instar	9.50411679852284	0.844630635052928	1.57623672004246e-07	4.84894403086551e-06	3.871	1.940	0.685	0.000	0.000	0.000
TRINITY_DN21871_c2_g3_i4	Early_instar	Late_instar	3.36678180138415	3.20325477777427	1.59577488685166e-07	4.90619644468886e-06	2.447	2.004	1.359	0.189	0.174	0.223
TRINITY_DN15846_c0_g1_i15	Early_instar	Late_instar	-4.48404396686647	2.821961180585	1.60432303904523e-07	4.92961327769809e-06	0.031	0.129	0.086	2.288	0.743	2.379
TRINITY_DN21920_c4_g3_i1	Early_instar	Late_instar	-3.17565648805613	6.59088732814661	1.6054107683347e-07	4.9300925463799e-06	14.751	20.404	16.945	53.400	310.874	112.820
TRINITY_DN16007_c1_g1_i4	Early_instar	Late_instar	5.21007563724591	3.07456046521076	1.6085738569831e-07	4.93694083066647e-06	2.952	1.672	1.788	0.054	0.000	0.126
TRINITY_DN17577_c0_g1_i3	Early_instar	Late_instar	4.60789056029556	1.88460899848944	1.6118404848103e-07	4.94409876708885e-06	1.662	1.350	1.285	0.063	0.058	0.058
TRINITY_DN22393_c0_g1_i7	Early_instar	Late_instar	2.62501560222109	5.22517564403611	1.64965492518204e-07	5.05715767098681e-06	3.014	2.679	1.830	0.450	0.232	0.583
TRINITY_DN19356_c0_g3_i1	Early_instar	Late_instar	4.18137721340152	2.36285584052324	1.65966933777265e-07	5.0849116386929e-06	1.373	1.661	0.888	0.090	0.048	0.087
TRINITY_DN13724_c0_g1_i1	Early_instar	Late_instar	-2.6471001899325	4.15702395806507	1.66129124128445e-07	5.08693531011821e-06	2.188	1.757	2.548	15.134	14.055	13.004
TRINITY_DN22673_c13_g1_i6	Early_instar	Late_instar	-2.39097879239574	10.572320437557	1.6833937841442e-07	5.15163284595938e-06	8.362	17.232	15.896	96.828	45.119	83.093
TRINITY_DN21211_c0_g1_i8	Early_instar	Late_instar	-9.24762775926893	0.610080828210257	1.70362711726616e-07	5.21053861438076e-06	0.000	0.000	0.000	0.396	0.319	0.146
TRINITY_DN18737_c1_g2_i2	Early_instar	Late_instar	-2.56987605369238	5.2843430582949	1.70606608243265e-07	5.21498374082474e-06	28.502	57.396	49.828	233.239	245.676	339.393
TRINITY_DN19846_c0_g1_i3	Early_instar	Late_instar	2.48598751537274	4.45971370545682	1.7112152623487e-07	5.22770334650083e-06	2.849	3.601	2.633	0.468	0.579	0.602
TRINITY_DN13572_c0_g1_i1	Early_instar	Late_instar	-6.73612375499147	1.2663758483797	1.71715809045911e-07	5.24283144156793e-06	0.021	0.043	0.000	2.018	2.355	1.127
TRINITY_DN16909_c2_g1_i1	Early_instar	Late_instar	4.30853072026806	2.28789720189422	1.74889942480548e-07	5.3366647269497e-06	1.714	1.597	2.109	0.054	0.097	0.126
TRINITY_DN21106_c2_g2_i4	Early_instar	Late_instar	4.67594123310186	2.24817232795305	1.76460717697563e-07	5.38149250421525e-06	0.557	0.868	0.578	0.009	0.048	0.019
TRINITY_DN17660_c2_g3_i2	Early_instar	Late_instar	-2.22136991638163	6.07299287708265	1.76908758954014e-07	5.39204853328041e-06	11.830	13.009	11.282	44.942	68.278	58.707
TRINITY_DN18908_c0_g1_i1	Early_instar	Late_instar	-9.38163689751229	0.727556504478419	1.77034476273916e-07	5.39277386793636e-06	0.000	0.000	0.000	0.135	0.454	0.476
TRINITY_DN17842_c0_g1_i1	Early_instar	Late_instar	-6.37084118903091	1.46352765362354	1.78002805827132e-07	5.41915101376595e-06	0.031	0.000	0.000	2.144	1.738	0.622
TRINITY_DN16163_c0_g1_i10	Early_instar	Late_instar	-6.830991196654	1.84755965114389	1.80725140506873e-07	5.49886637981579e-06	0.000	0.032	0.000	1.027	0.637	0.592
TRINITY_DN19162_c0_g1_i12	Early_instar	Late_instar	-2.57254290007296	4.80850611569965	1.81607889867401e-07	5.52254980957695e-06	1.043	0.847	0.653	3.928	6.835	4.759
TRINITY_DN21509_c2_g4_i1	Early_instar	Late_instar	-2.77609200630335	5.64437077363928	1.82678552975498e-07	5.55191705631221e-06	23.588	72.902	57.321	371.432	270.572	430.031
TRINITY_DN17590_c4_g3_i1	Early_instar	Late_instar	2.19680042305921	6.85540532772022	1.8304469975053e-07	5.55985140826639e-06	27.996	26.555	28.537	4.603	7.192	6.759
TRINITY_DN16777_c3_g3_i6	Early_instar	Late_instar	4.91456139054729	3.06248367732123	1.83637619336227e-07	5.57466076552981e-06	1.662	2.250	1.081	0.063	0.097	0.000
TRINITY_DN21395_c0_g1_i1	Early_instar	Late_instar	-5.122753464171	3.34992965991378	1.84020575772598e-07	5.58308297321083e-06	0.021	0.000	0.043	0.604	0.396	1.447
TRINITY_DN19092_c0_g1_i8	Early_instar	Late_instar	-9.43986125692678	0.783528885713921	1.84528754362825e-07	5.59529252197467e-06	0.000	0.000	0.000	0.324	0.087	0.418
TRINITY_DN17456_c5_g1_i1	Early_instar	Late_instar	-4.40617255151908	6.52293851558806	1.85003808173334e-07	5.60648424860679e-06	33.477	27.037	32.733	1121.666	45.139	836.716
TRINITY_DN21025_c2_g1_i3	Early_instar	Late_instar	2.32449473546773	7.17208859123813	1.86194025336305e-07	5.63932356530886e-06	389.329	584.139	553.140	76.984	93.598	140.226
TRINITY_DN13393_c0_g1_i3	Early_instar	Late_instar	-7.02091779939272	0.864044628371735	1.87037653821155e-07	5.6616340612042e-06	0.021	0.000	0.000	2.378	1.371	0.864
TRINITY_DN19724_c1_g2_i1	Early_instar	Late_instar	4.20310903416834	2.81290499858769	1.89788616955738e-07	5.73856023319678e-06	3.985	5.347	2.323	0.252	0.077	0.330
TRINITY_DN19235_c0_g1_i2	Early_instar	Late_instar	-4.91771273034625	2.34533141555562	1.89795895224039e-07	5.73856023319678e-06	0.041	0.011	0.021	1.009	1.226	0.330
TRINITY_DN22397_c0_g1_i21	Early_instar	Late_instar	9.22789612446309	0.581492330042847	1.90304293099887e-07	5.75064577755637e-06	0.175	0.075	0.075	0.000	0.000	0.000
TRINITY_DN17227_c4_g1_i2	Early_instar	Late_instar	-9.15616907070774	0.520878953620093	1.9075906649715e-07	5.76109801740707e-06	0.000	0.000	0.000	1.171	1.400	0.816
TRINITY_DN16571_c1_g1_i1	Early_instar	Late_instar	-5.10551335028708	2.13871545326276	1.91087641495636e-07	5.76772919955338e-06	0.196	0.000	0.075	3.342	4.218	3.758
TRINITY_DN18222_c0_g1_i22	Early_instar	Late_instar	6.19480551916998	1.60870632560201	1.91737136936932e-07	5.78403385952505e-06	0.268	0.482	0.321	0.009	0.000	0.000
TRINITY_DN13788_c0_g2_i1	Early_instar	Late_instar	-9.15280026354488	0.517750518602753	1.92362212154522e-07	5.79958368633622e-06	0.000	0.000	0.000	0.874	0.985	0.583
TRINITY_DN14521_c0_g2_i4	Early_instar	Late_instar	-9.12693304482921	0.490672363361149	1.92678819928814e-07	5.80582102509874e-06	0.000	0.000	0.000	0.243	0.290	0.253
TRINITY_DN18415_c2_g2_i10	Early_instar	Late_instar	-3.05359049260338	4.72755531301008	1.96313715816395e-07	5.91198140653221e-06	2.354	2.186	0.942	19.629	6.680	20.618
TRINITY_DN16400_c6_g1_i4	Early_instar	Late_instar	3.81083052567605	2.57694657813002	1.96848839045018e-07	5.92449895164285e-06	2.240	2.808	2.612	0.162	0.193	0.204
TRINITY_DN21398_c2_g1_i4	Early_instar	Late_instar	-4.83779232906587	1.8585137126769	1.96953312215372e-07	5.92449895164285e-06	0.196	0.214	0.107	4.873	3.417	7.391
TRINITY_DN17456_c5_g4_i2	Early_instar	Late_instar	-4.3337412857089	6.70288434128255	1.97336711744507e-07	5.93265914308258e-06	7.505	6.215	6.594	238.986	9.422	177.869
TRINITY_DN15511_c2_g2_i1	Early_instar	Late_instar	5.04788745488686	1.67802129251292	1.98886930196627e-07	5.97586896681655e-06	1.156	0.675	0.888	0.027	0.039	0.029
TRINITY_DN18737_c1_g2_i3	Early_instar	Late_instar	-2.50322659051735	6.20465833736108	1.99065873662853e-07	5.97785102568041e-06	59.408	142.386	112.180	564.837	520.312	723.876
TRINITY_DN15587_c1_g1_i7	Early_instar	Late_instar	-7.64109063100911	3.44896169727833	2.01649136897245e-07	6.05199043193818e-06	0.021	0.021	0.021	12.656	0.077	1.544
TRINITY_DN15318_c0_g1_i8	Early_instar	Late_instar	9.50271887440371	0.850533869589132	2.03265783603608e-07	6.09705166781979e-06	0.867	0.129	0.450	0.000	0.000	0.000
TRINITY_DN14341_c0_g1_i1	Early_instar	Late_instar	5.15568839252102	1.52263663564188	2.03767897768111e-07	6.10864986215653e-06	0.816	0.922	0.471	0.027	0.019	0.019
TRINITY_DN21612_c1_g2_i2	Early_instar	Late_instar	9.12548564877474	0.474140163868525	2.03932840625309e-07	6.11013276509986e-06	0.578	0.697	0.567	0.000	0.000	0.000
TRINITY_DN20881_c1_g3_i1	Early_instar	Late_instar	3.9389240112531	2.50375443904911	2.04943549228485e-07	6.13694005476945e-06	2.736	2.229	1.648	0.171	0.164	0.107
TRINITY_DN15228_c0_g1_i6	Early_instar	Late_instar	-2.24652842496605	5.880405240955	2.05268570630767e-07	6.14319604593616e-06	3.417	2.550	2.334	12.224	15.329	12.848
TRINITY_DN14808_c0_g1_i6	Early_instar	Late_instar	9.3392939237119	0.668747631827333	2.05638616641948e-07	6.15079168103944e-06	0.227	0.482	0.118	0.000	0.000	0.000
TRINITY_DN22580_c3_g1_i4	Early_instar	Late_instar	2.71779968326147	4.92132510523548	2.06168575647944e-07	6.16315913823955e-06	11.015	29.941	26.910	3.666	2.886	4.069
TRINITY_DN16187_c7_g1_i3	Early_instar	Late_instar	3.12011067908495	3.53193837006481	2.07279736049023e-07	6.19287712807787e-06	9.115	7.984	4.517	0.847	0.705	1.000
TRINITY_DN18024_c2_g1_i1	Early_instar	Late_instar	-9.44642730251376	0.800646790497978	2.08386039714243e-07	6.2224165538149e-06	0.000	0.000	0.000	0.964	0.251	0.243
TRINITY_DN14011_c0_g1_i3	Early_instar	Late_instar	3.82981286329643	2.69647764916278	2.09710835450818e-07	6.25504130838466e-06	2.859	4.383	2.473	0.234	0.174	0.311
TRINITY_DN17602_c6_g4_i1	Early_instar	Late_instar	3.9625731916899	2.50265326483534	2.09715060498079e-07	6.25504130838466e-06	18.055	13.288	12.342	1.180	0.627	1.049
TRINITY_DN15441_c0_g1_i1	Early_instar	Late_instar	-10.0659049518201	1.38756694395125	2.10583973145519e-07	6.27741926032435e-06	0.000	0.000	0.000	0.604	0.029	0.641
TRINITY_DN17592_c2_g1_i1	Early_instar	Late_instar	-2.56797553443302	4.51175938088698	2.12503069236392e-07	6.33105990959234e-06	2.632	1.661	2.580	17.458	10.580	14.499
TRINITY_DN22634_c2_g2_i1	Early_instar	Late_instar	-2.09743612290484	6.86476401272148	2.13348003250161e-07	6.35265590769414e-06	16.981	15.485	14.643	69.552	58.605	79.334
TRINITY_DN21709_c1_g1_i3	Early_instar	Late_instar	-9.10598914849578	0.471344625689002	2.16511690346847e-07	6.44323203578874e-06	0.000	0.000	0.000	2.135	1.805	1.884
TRINITY_DN19777_c2_g1_i7	Early_instar	Late_instar	-9.21285917697928	0.575017055552137	2.17070267768204e-07	6.45622372577358e-06	0.000	0.000	0.000	0.919	0.348	0.486
TRINITY_DN17195_c0_g1_i1	Early_instar	Late_instar	-4.76241882777363	4.11743699606615	2.17765364822807e-07	6.47325897949683e-06	0.062	0.118	0.128	5.342	0.232	3.283
TRINITY_DN16063_c3_g1_i22	Early_instar	Late_instar	-4.7919255078974	3.23948845382	2.18514781831563e-07	6.4918889030161e-06	0.041	0.000	0.054	1.108	0.521	1.253
TRINITY_DN21445_c1_g1_i1	Early_instar	Late_instar	-9.62557521060546	0.971455622223685	2.18977166539075e-07	6.50197521656315e-06	0.000	0.000	0.000	0.486	0.830	0.097
TRINITY_DN20179_c2_g1_i2	Early_instar	Late_instar	4.19525767466164	2.32064200741825	2.20295913409469e-07	6.53746347185744e-06	0.599	0.889	0.503	0.027	0.048	0.039
TRINITY_DN22511_c0_g3_i3	Early_instar	Late_instar	6.94861545880419	0.92606496627634	2.20540697630384e-07	6.5410590768043e-06	3.438	1.897	1.627	0.018	0.029	0.000
TRINITY_DN19964_c1_g1_i6	Early_instar	Late_instar	-3.99397825540299	2.70807474739805	2.21175744260207e-07	6.55621903658044e-06	0.372	0.182	0.514	5.639	8.447	4.584
TRINITY_DN22499_c1_g1_i2	Early_instar	Late_instar	-5.66025621611933	1.92344380710472	2.22720717466107e-07	6.59831948631952e-06	0.010	0.021	0.000	0.676	0.743	0.340
TRINITY_DN21370_c1_g1_i4	Early_instar	Late_instar	-4.67284072301023	3.3202637747483	2.2315069848336e-07	6.60735856639706e-06	0.155	0.000	0.203	3.171	4.122	2.855
TRINITY_DN13395_c0_g1_i2	Early_instar	Late_instar	-6.53846201623192	1.09311882428145	2.28035747374204e-07	6.74822565160172e-06	0.010	0.000	0.043	2.153	2.635	1.437
TRINITY_DN21301_c1_g1_i7	Early_instar	Late_instar	-12.0050667403236	3.296032827769	2.29790984482054e-07	6.79636700442395e-06	0.000	0.000	0.000	3.396	0.000	2.457
TRINITY_DN21612_c1_g4_i12	Early_instar	Late_instar	4.89483298870441	2.38792960045021	2.30380608326817e-07	6.80999930044053e-06	1.084	1.693	1.359	0.063	0.010	0.078
TRINITY_DN22634_c2_g3_i4	Early_instar	Late_instar	-2.15802866350653	6.26210184509777	2.31500692471187e-07	6.83928790621743e-06	17.136	14.713	17.908	69.705	70.508	88.502
TRINITY_DN13291_c0_g2_i4	Early_instar	Late_instar	-5.23327820958846	1.71267973888541	2.35370531486666e-07	6.94973524666434e-06	0.083	0.000	0.118	3.657	2.577	2.700
TRINITY_DN22401_c1_g1_i8	Early_instar	Late_instar	6.442714118574	1.43138707338008	2.38999812088875e-07	7.05296043348944e-06	0.723	0.686	0.225	0.018	0.000	0.000
TRINITY_DN22359_c0_g1_i15	Early_instar	Late_instar	-9.38984209129943	0.746537771966659	2.39516706100719e-07	7.06349336871872e-06	0.000	0.000	0.000	0.378	0.415	0.097
TRINITY_DN21345_c0_g4_i2	Early_instar	Late_instar	4.24978668460361	2.45374384779275	2.39623726127346e-07	7.06349336871872e-06	1.817	1.640	0.985	0.117	0.039	0.078
TRINITY_DN15444_c3_g2_i5	Early_instar	Late_instar	-7.38185778000834	0.695421380511662	2.39837775611963e-07	7.06586658306245e-06	0.000	0.000	0.011	1.360	1.014	1.039
TRINITY_DN13655_c0_g1_i1	Early_instar	Late_instar	-6.79177422790069	1.81385010093393	2.4127621849533e-07	7.10428896662486e-06	0.000	0.129	0.000	3.513	3.842	2.282
TRINITY_DN16380_c0_g2_i5	Early_instar	Late_instar	5.51789722799174	1.57366751523476	2.46447293396156e-07	7.25251345282392e-06	0.888	0.686	0.642	0.009	0.029	0.000
TRINITY_DN21040_c2_g1_i4	Early_instar	Late_instar	-10.5932594158552	1.90031481114596	2.47755611439817e-07	7.28696215258678e-06	0.000	0.000	0.000	9.341	0.135	13.392
TRINITY_DN18572_c2_g1_i2	Early_instar	Late_instar	2.69842579922668	5.85496585587969	2.48001758717358e-07	7.29014947625159e-06	11.923	20.500	16.656	1.279	3.977	2.379
TRINITY_DN22648_c3_g1_i14	Early_instar	Late_instar	-5.56108735473698	1.54661844141312	2.49541911051534e-07	7.32525407427231e-06	0.021	0.000	0.011	0.504	0.570	0.262
TRINITY_DN17047_c0_g1_i16	Early_instar	Late_instar	-9.14104767215687	0.501882912352198	2.49585144189885e-07	7.32525407427231e-06	0.000	0.000	0.000	0.099	0.048	0.107
TRINITY_DN22316_c0_g2_i4	Early_instar	Late_instar	2.69689363983059	4.892693562359	2.49611299816922e-07	7.32525407427231e-06	5.182	9.827	4.571	0.820	0.772	1.505
TRINITY_DN17093_c0_g2_i1	Early_instar	Late_instar	6.1404987351666	3.99592127103377	2.5264903801912e-07	7.41029151866279e-06	9.931	5.722	0.460	0.126	0.000	0.107
TRINITY_DN12937_c0_g1_i1	Early_instar	Late_instar	2.44611435969125	5.30751179131118	2.56515681118588e-07	7.51953336251897e-06	25.797	40.239	23.988	6.360	3.649	6.934
TRINITY_DN20387_c0_g2_i1	Early_instar	Late_instar	-7.73952784389458	0.859025472100771	2.58327085398708e-07	7.56844005681974e-06	0.010	0.000	0.000	2.847	2.809	0.932
TRINITY_DN15318_c0_g1_i2	Early_instar	Late_instar	9.22084116965254	0.575176456776845	2.59752883739337e-07	7.60600143022456e-06	0.444	0.182	0.525	0.000	0.000	0.000
TRINITY_DN19540_c1_g1_i2	Early_instar	Late_instar	3.2385391820153	3.80325365103799	2.60350403913601e-07	7.61928128975468e-06	5.977	3.451	2.248	0.270	0.560	0.427
TRINITY_DN17012_c1_g1_i2	Early_instar	Late_instar	2.56334080917131	4.31282815365365	2.6122954623805e-07	7.64078372059022e-06	5.853	4.683	3.404	0.919	0.734	0.767
TRINITY_DN14454_c2_g2_i2	Early_instar	Late_instar	-9.33401354582624	0.691122269177144	2.63319749634937e-07	7.69766552081977e-06	0.000	0.000	0.000	0.748	1.689	0.408
TRINITY_DN18454_c0_g1_i4	Early_instar	Late_instar	-7.09136595849884	1.19945088815082	2.64032734819627e-07	7.71424630854562e-06	0.010	0.032	0.000	1.712	1.921	0.670
TRINITY_DN20555_c2_g1_i11	Early_instar	Late_instar	-9.46949809686274	0.824165616073829	2.65223037863887e-07	7.74474689815343e-06	0.000	0.000	0.000	0.730	0.357	0.107
TRINITY_DN15826_c0_g1_i3	Early_instar	Late_instar	-6.52642035373837	0.957406048911639	2.65881094552801e-07	7.75968035023597e-06	0.010	0.000	0.011	1.919	0.666	0.932
TRINITY_DN15338_c2_g1_i3	Early_instar	Late_instar	4.98055344165711	1.53760459909044	2.67086135686161e-07	7.79055215624375e-06	1.414	1.211	0.867	0.036	0.029	0.049
TRINITY_DN16199_c0_g1_i1	Early_instar	Late_instar	-7.59684364988641	0.72427083419277	2.70836100455714e-07	7.89558112799599e-06	0.052	0.000	0.000	10.540	7.491	4.895
TRINITY_DN13508_c0_g1_i1	Early_instar	Late_instar	-5.46473243631388	2.96893155603495	2.72103556401313e-07	7.92816265215104e-06	0.021	0.086	0.118	5.261	0.396	4.302
TRINITY_DN20659_c1_g1_i11	Early_instar	Late_instar	-3.67460071543803	5.54676489279557	2.76930954918066e-07	8.06437572186279e-06	0.465	0.707	0.161	2.027	10.850	4.079
TRINITY_DN19008_c5_g1_i4	Early_instar	Late_instar	9.11445421738999	0.46937792312004	2.77690039023838e-07	8.08203264292042e-06	0.134	0.096	0.086	0.000	0.000	0.000
TRINITY_DN16473_c1_g1_i19	Early_instar	Late_instar	-9.2432806155779	0.595361978258388	2.81737133314271e-07	8.19531346779808e-06	0.000	0.000	0.000	0.513	0.212	0.787
TRINITY_DN21826_c0_g1_i5	Early_instar	Late_instar	2.63396224671701	5.03924804568928	2.85300401456769e-07	8.29440375927504e-06	10.777	10.716	4.025	1.585	1.178	1.437
TRINITY_DN14410_c5_g2_i2	Early_instar	Late_instar	-9.24808572264528	0.612293453427359	2.9404392495473e-07	8.54390563273184e-06	0.000	0.000	0.000	0.495	0.261	0.126
TRINITY_DN22545_c1_g1_i3	Early_instar	Late_instar	3.57859798195965	4.39762405895641	2.94280431561474e-07	8.54608462940764e-06	0.764	1.136	0.321	0.072	0.019	0.097
TRINITY_DN21931_c1_g1_i15	Early_instar	Late_instar	9.235086824597	0.592312108287109	2.95377194178342e-07	8.57322989487901e-06	0.475	0.139	0.257	0.000	0.000	0.000
TRINITY_DN16451_c0_g1_i3	Early_instar	Late_instar	9.11195721850231	0.459008504006919	2.96309691034215e-07	8.59558024780833e-06	0.165	0.204	0.107	0.000	0.000	0.000
TRINITY_DN16998_c0_g2_i1	Early_instar	Late_instar	4.09126879478058	2.51244073250504	2.97751062232927e-07	8.63265983828419e-06	2.849	1.961	1.509	0.189	0.068	0.126
TRINITY_DN18191_c1_g1_i2	Early_instar	Late_instar	9.14438310964395	0.490594688009476	2.9869825403456e-07	8.65537897999815e-06	0.372	0.429	0.182	0.000	0.000	0.000
TRINITY_DN15728_c0_g1_i1	Early_instar	Late_instar	2.46666005933711	7.43198337830932	2.99113323021685e-07	8.65928192247195e-06	42.159	81.154	26.953	7.666	8.765	11.149
TRINITY_DN16773_c2_g1_i26	Early_instar	Late_instar	2.45273938156876	5.56338470135317	2.99160253898524e-07	8.65928192247195e-06	22.421	18.271	9.302	2.802	2.983	3.554
TRINITY_DN17142_c2_g2_i1	Early_instar	Late_instar	4.50577986724723	1.89466075585757	3.00011398587972e-07	8.67619291655971e-06	0.754	0.643	0.546	0.027	0.029	0.029
TRINITY_DN21476_c0_g2_i4	Early_instar	Late_instar	-9.44579904472886	0.801647275291959	3.00072441739195e-07	8.67619291655971e-06	0.000	0.000	0.000	0.766	0.280	0.126
TRINITY_DN22740_c0_g1_i7	Early_instar	Late_instar	4.08829017279916	3.48876884270778	3.0105274512827e-07	8.69978309679248e-06	2.333	2.154	2.002	0.216	0.154	0.019
TRINITY_DN14565_c4_g1_i1	Early_instar	Late_instar	6.76920038193713	0.690579276195384	3.01675337901171e-07	8.71301609117182e-06	5.203	3.590	3.918	0.081	0.000	0.000
TRINITY_DN17890_c0_g1_i4	Early_instar	Late_instar	5.49807428898491	1.47555553651021	3.0249048023737e-07	8.73179284796494e-06	1.807	1.393	1.156	0.054	0.029	0.000
TRINITY_DN14069_c0_g1_i1	Early_instar	Late_instar	4.17655502778621	2.18314505404825	3.04977178608497e-07	8.798774522646e-06	1.321	1.340	0.899	0.063	0.087	0.049
TRINITY_DN18208_c0_g1_i10	Early_instar	Late_instar	-9.14280161148285	0.51075124573759	3.06539462448574e-07	8.83601739430589e-06	0.000	0.000	0.000	0.640	0.357	0.262
TRINITY_DN20242_c1_g4_i2	Early_instar	Late_instar	-9.24592146478215	0.607327824887361	3.06602055033747e-07	8.83601739430589e-06	0.000	0.000	0.000	2.495	0.647	1.088
TRINITY_DN18741_c0_g1_i6	Early_instar	Late_instar	-7.62523743683795	0.750002501496449	3.07324323207981e-07	8.85201120826384e-06	0.010	0.000	0.000	1.784	0.830	0.816
TRINITY_DN13546_c0_g1_i1	Early_instar	Late_instar	-2.69390825465696	4.49416173478788	3.08354199790263e-07	8.87684299200347e-06	2.188	2.936	1.648	9.323	20.417	14.529
TRINITY_DN18493_c2_g1_i3	Early_instar	Late_instar	4.75617509887074	1.86591144933829	3.08863653947253e-07	8.8866740933426e-06	1.868	2.915	1.509	0.063	0.058	0.117
TRINITY_DN15041_c4_g8_i4	Early_instar	Late_instar	-3.8641235169725	3.37918455115763	3.09782660853386e-07	8.90827182123607e-06	0.237	0.182	0.086	3.450	0.859	3.224
TRINITY_DN13720_c0_g1_i3	Early_instar	Late_instar	-6.00563356530093	4.48480320896664	3.11844659984231e-07	8.96269671324585e-06	0.351	0.418	0.128	1.874	52.572	2.952
TRINITY_DN21181_c1_g1_i23	Early_instar	Late_instar	-2.69741811133577	6.3059613274977	3.1258532008543e-07	8.97910665383293e-06	1.765	2.550	1.927	19.079	5.039	17.889
TRINITY_DN18103_c1_g1_i4	Early_instar	Late_instar	3.39002087403318	3.13594420121966	3.14037644338605e-07	9.01593045970931e-06	2.632	5.112	4.678	0.333	0.415	0.456
TRINITY_DN17289_c1_g3_i3	Early_instar	Late_instar	-9.28461098573472	0.64124827295409	3.15235338170706e-07	9.0454079247768e-06	0.000	0.000	0.000	7.315	1.651	4.642
TRINITY_DN18725_c1_g1_i1	Early_instar	Late_instar	-5.32721144510334	3.02061660812279	3.16065973655242e-07	9.06432671980821e-06	0.165	0.161	0.289	11.179	0.753	14.635
TRINITY_DN20059_c2_g1_i10	Early_instar	Late_instar	-3.61287797294254	3.83218572085348	3.17157623082316e-07	9.08712672802542e-06	0.175	0.021	0.118	1.829	1.033	1.437
TRINITY_DN17456_c7_g1_i1	Early_instar	Late_instar	-4.42802021422602	5.57823396774782	3.1720447283533e-07	9.08712672802542e-06	14.400	21.625	18.154	663.323	26.508	488.233
TRINITY_DN20867_c0_g2_i1	Early_instar	Late_instar	-12.2511152327693	3.5420123445128	3.22185177566388e-07	9.22481716200903e-06	0.000	0.000	0.000	6.855	0.000	1.447
TRINITY_DN13627_c0_g1_i1	Early_instar	Late_instar	-10.2132082282818	1.53991459948632	3.25066575873136e-07	9.30228375478602e-06	0.000	0.000	0.000	3.027	2.664	0.058
TRINITY_DN21118_c0_g4_i1	Early_instar	Late_instar	-10.3823008813269	1.69842214853611	3.25931089302269e-07	9.32198151197928e-06	0.000	0.000	0.000	4.855	0.077	2.981
TRINITY_DN21297_c2_g2_i6	Early_instar	Late_instar	-9.41082477718941	0.767056934978803	3.28722944615069e-07	9.39675226659781e-06	0.000	0.000	0.000	3.009	0.656	0.728
TRINITY_DN18233_c2_g2_i4	Early_instar	Late_instar	-9.4757351249898	0.821594137974357	3.30405161587196e-07	9.43973969217155e-06	0.000	0.000	0.000	2.063	0.280	1.564
TRINITY_DN21957_c2_g1_i13	Early_instar	Late_instar	4.35832217665019	2.71689700551382	3.31090708166335e-07	9.45422102023591e-06	1.074	3.151	2.248	0.108	0.039	0.185
TRINITY_DN14211_c0_g1_i2	Early_instar	Late_instar	3.8709572839736	2.67708811132198	3.31837028818043e-07	9.47042118059346e-06	1.714	2.175	1.402	0.081	0.097	0.204
TRINITY_DN17700_c3_g1_i1	Early_instar	Late_instar	4.68682517672449	1.86447709086312	3.34211642985402e-07	9.53304930115558e-06	5.213	5.004	3.436	0.099	0.222	0.233
TRINITY_DN13869_c0_g1_i1	Early_instar	Late_instar	-7.54427250087335	6.7623214202003	3.37463690671636e-07	9.62062435388879e-06	0.423	21.818	0.000	511.698	2634.457	853.711
TRINITY_DN16909_c2_g1_i4	Early_instar	Late_instar	5.96733281062713	1.83118231343063	3.3812155798591e-07	9.63418840934327e-06	1.208	0.997	0.589	0.036	0.000	0.000
TRINITY_DN21354_c6_g1_i8	Early_instar	Late_instar	-2.78402919361255	5.37952268972063	3.40935223605067e-07	9.70913054434409e-06	8.217	6.398	7.600	81.533	20.185	57.134
TRINITY_DN19325_c4_g5_i1	Early_instar	Late_instar	-5.42724799716811	1.94576960027349	3.41166395159946e-07	9.71048752055032e-06	0.041	0.054	0.000	1.703	1.409	0.923
TRINITY_DN17668_c0_g2_i1	Early_instar	Late_instar	6.38411741114643	1.11593042229749	3.42310094070675e-07	9.73780198788578e-06	0.723	0.611	0.803	0.018	0.000	0.000
TRINITY_DN20063_c2_g2_i14	Early_instar	Late_instar	-9.28624047477678	0.64793834606243	3.43316029918612e-07	9.76117021765374e-06	0.000	0.000	0.000	0.622	0.772	0.175
TRINITY_DN19282_c0_g1_i7	Early_instar	Late_instar	-5.93964065515371	1.38793970922063	3.44971680910549e-07	9.80297614411329e-06	0.062	0.000	0.000	2.108	2.114	1.379
TRINITY_DN20444_c1_g2_i4	Early_instar	Late_instar	-6.29245245710936	1.38043904989772	3.47430635611162e-07	9.86755222300471e-06	0.010	0.000	0.000	0.721	0.183	0.505
TRINITY_DN15619_c1_g1_i1	Early_instar	Late_instar	-5.38586132267215	3.43698729955784	3.51095689883242e-07	9.96629567762987e-06	0.103	0.096	0.043	5.279	0.193	5.108
TRINITY_DN16160_c0_g1_i1	Early_instar	Late_instar	3.71842136899108	2.69894727114372	3.52123178061502e-07	9.9871804480409e-06	1.569	1.415	1.263	0.072	0.145	0.107
TRINITY_DN20329_c0_g1_i6	Early_instar	Late_instar	3.16979273904725	3.50998673832654	3.52338922096067e-07	9.9871804480409e-06	8.537	5.540	4.688	0.459	0.753	0.923
TRINITY_DN16457_c6_g1_i4	Early_instar	Late_instar	-9.06548616846185	0.42995006570967	3.52397677209185e-07	9.9871804480409e-06	0.000	0.000	0.000	1.009	0.734	1.263
TRINITY_DN18964_c0_g1_i5	Early_instar	Late_instar	3.80717359295473	2.96441985154281	3.57718942271741e-07	1.01325613883739e-05	1.765	1.222	0.910	0.072	0.058	0.165
TRINITY_DN21458_c0_g1_i7	Early_instar	Late_instar	-3.72007181443695	3.24210473633571	3.59679124589393e-07	1.01826334083863e-05	0.155	0.054	0.086	1.027	0.869	2.311
TRINITY_DN14278_c0_g1_i3	Early_instar	Late_instar	-7.24609492266327	1.3893948930232	3.61706405271747e-07	1.02345504362239e-05	0.000	0.011	0.032	2.540	1.767	0.330
TRINITY_DN15145_c3_g2_i3	Early_instar	Late_instar	9.38396055792398	0.704620935680272	3.65225640279409e-07	1.03248920077093e-05	0.248	1.039	0.235	0.000	0.000	0.000
TRINITY_DN15290_c1_g2_i3	Early_instar	Late_instar	-2.50212309941819	4.49981597043368	3.6528949649289e-07	1.03248920077093e-05	1.662	1.629	1.424	11.314	5.763	10.576
TRINITY_DN21706_c1_g1_i10	Early_instar	Late_instar	5.47982906048434	6.12618177525521	3.67519009695735e-07	1.03823629690447e-05	8.826	14.317	7.150	0.000	0.270	0.418
TRINITY_DN22480_c0_g1_i1	Early_instar	Late_instar	-9.51623786653055	0.866274090765943	3.69902688247948e-07	1.0443340524077e-05	0.000	0.000	0.000	0.540	1.351	0.155
TRINITY_DN17856_c0_g1_i4	Early_instar	Late_instar	-3.77560010365748	3.86885123410822	3.70072261162767e-07	1.0443340524077e-05	0.630	0.654	1.188	17.494	2.742	15.228
TRINITY_DN19729_c0_g1_i5	Early_instar	Late_instar	-6.18674385176663	3.0131909246331	3.72991721915675e-07	1.05201161993615e-05	0.031	0.000	0.043	3.684	0.135	2.632
TRINITY_DN21239_c0_g3_i7	Early_instar	Late_instar	-9.15293483217808	0.516484046598631	3.74101338719819e-07	1.05457911743969e-05	0.000	0.000	0.000	0.351	0.849	0.398
TRINITY_DN17602_c6_g5_i1	Early_instar	Late_instar	3.76698473943772	2.79914562952946	3.78223904562184e-07	1.06563276028724e-05	2.488	2.840	1.574	0.099	0.232	0.194
TRINITY_DN17921_c0_g1_i1	Early_instar	Late_instar	5.92561446542349	3.00818932631538	3.78923911596506e-07	1.06703682865324e-05	1.621	2.358	1.499	0.000	0.087	0.000
TRINITY_DN16806_c0_g1_i1	Early_instar	Late_instar	-3.79586742704097	3.43298407318407	3.79617242235789e-07	1.06842061282873e-05	0.341	0.043	0.139	3.279	1.805	2.807
TRINITY_DN17456_c5_g2_i1	Early_instar	Late_instar	-4.15413923781287	7.0385567315419	3.84361267612027e-07	1.08119741583666e-05	8.919	5.915	6.091	222.708	9.422	156.707
TRINITY_DN19323_c0_g1_i9	Early_instar	Late_instar	-11.7776773990172	3.06911778628994	3.87724418371231e-07	1.09007834351002e-05	0.000	0.000	0.000	4.126	0.000	5.604
TRINITY_DN21509_c2_g3_i4	Early_instar	Late_instar	-2.54075426047099	7.14978641499138	3.88609125133139e-07	1.09151352063639e-05	3.613	10.448	10.437	42.672	39.241	64.476
TRINITY_DN16245_c0_g2_i2	Early_instar	Late_instar	-9.29528246777577	0.64540901143035	3.8864746614737e-07	1.09151352063639e-05	0.000	0.000	0.000	0.261	1.158	1.049
TRINITY_DN17953_c6_g1_i1	Early_instar	Late_instar	-9.06451606573744	5.79516998966353	3.90616188401859e-07	1.09646067696123e-05	0.000	0.064	0.000	0.730	27.995	0.388
TRINITY_DN19964_c1_g1_i12	Early_instar	Late_instar	-5.71573111931932	5.46015891495159	3.92129864452456e-07	1.10012594845749e-05	0.372	0.000	0.621	4.261	38.179	11.751
TRINITY_DN18441_c3_g1_i2	Early_instar	Late_instar	-9.04594943925449	0.417335378931148	3.93022049640404e-07	1.10204465768803e-05	0.000	0.000	0.000	1.054	0.965	0.660
TRINITY_DN20748_c1_g1_i4	Early_instar	Late_instar	4.51838682583534	1.82327136086034	4.01631665861295e-07	1.12558976186721e-05	1.012	0.879	0.653	0.045	0.029	0.039
TRINITY_DN15129_c4_g1_i10	Early_instar	Late_instar	-10.1149460517827	1.44293045584614	4.05249326725196e-07	1.13512717711401e-05	0.000	0.000	0.000	0.432	1.371	0.049
TRINITY_DN19935_c0_g1_i1	Early_instar	Late_instar	-9.43852108376989	3.76499101954242	4.08300227108384e-07	1.14306781041052e-05	0.000	0.021	0.011	19.349	0.019	2.457
TRINITY_DN14181_c5_g1_i2	Early_instar	Late_instar	7.41762147935819	0.590053329500431	4.10229027924526e-07	1.14786030277856e-05	0.846	0.900	0.717	0.009	0.000	0.000
TRINITY_DN21845_c0_g1_i11	Early_instar	Late_instar	11.7557907352168	3.04732790460897	4.10875835671309e-07	1.14906248504441e-05	3.469	2.272	0.000	0.000	0.000	0.000
TRINITY_DN22606_c3_g1_i3	Early_instar	Late_instar	-5.86120730434474	1.25947452937287	4.1608743008119e-07	1.16302261492107e-05	0.000	0.011	0.000	0.324	0.232	0.126
TRINITY_DN20116_c0_g1_i10	Early_instar	Late_instar	5.07917735329851	2.22851890103495	4.18093259480466e-07	1.16801217241977e-05	0.785	0.804	0.589	0.018	0.048	0.000
TRINITY_DN14224_c1_g1_i2	Early_instar	Late_instar	3.27834312879546	3.26093341419897	4.20735488825538e-07	1.17418576422035e-05	3.499	4.104	1.884	0.270	0.367	0.369
TRINITY_DN15052_c6_g6_i6	Early_instar	Late_instar	-5.49195588240236	1.9578674627493	4.20746940006385e-07	1.17418576422035e-05	0.041	0.000	0.235	3.973	6.217	4.438
TRINITY_DN13899_c0_g1_i1	Early_instar	Late_instar	-2.64599687199778	7.73815152040445	4.21219146083011e-07	1.17488389338663e-05	78.712	248.744	167.050	946.476	702.025	1486.473
TRINITY_DN20138_c0_g2_i8	Early_instar	Late_instar	-9.07872269392781	0.447208648299203	4.22052178959985e-07	1.1765871914189e-05	0.000	0.000	0.000	1.558	2.722	1.360
TRINITY_DN14236_c3_g2_i3	Early_instar	Late_instar	-5.89904603635734	0.911205554919622	4.26191336763687e-07	1.18750057982308e-05	0.041	0.000	0.021	1.513	1.863	1.466
TRINITY_DN21794_c0_g1_i2	Early_instar	Late_instar	6.13192904467246	1.35818289310926	4.27443811130759e-07	1.19036352287109e-05	0.526	0.439	0.310	0.018	0.000	0.000
TRINITY_DN14107_c0_g1_i1	Early_instar	Late_instar	-3.51012817663359	3.02234678997286	4.28334835370141e-07	1.19221740184665e-05	0.206	0.289	0.096	2.432	2.124	2.175
TRINITY_DN15161_c2_g2_i1	Early_instar	Late_instar	-4.26999292234188	4.47189897784111	4.30065137448898e-07	1.19640413000505e-05	0.372	0.375	0.353	12.593	0.599	9.042
TRINITY_DN18209_c2_g1_i6	Early_instar	Late_instar	-9.0086664832043	0.379318676200142	4.31776312599704e-07	1.20053327652525e-05	0.000	0.000	0.000	0.531	0.434	0.486
TRINITY_DN16368_c1_g2_i9	Early_instar	Late_instar	2.50786491469555	4.35493813431902	4.33273944669248e-07	1.20346172929285e-05	9.838	11.831	7.985	1.450	1.593	2.311
TRINITY_DN21291_c2_g1_i2	Early_instar	Late_instar	-6.17080741615574	0.928341356393976	4.33464542413878e-07	1.20346172929285e-05	0.031	0.000	0.021	2.081	1.902	1.185
TRINITY_DN22092_c1_g4_i8	Early_instar	Late_instar	-9.07117855430828	0.432550611703111	4.33511879352919e-07	1.20346172929285e-05	0.000	0.000	0.000	0.162	0.174	0.320
TRINITY_DN22090_c1_g5_i1	Early_instar	Late_instar	-2.80889078612522	3.77592195511916	4.34215400987367e-07	1.20478265847108e-05	0.403	0.600	0.525	3.306	4.325	3.224
TRINITY_DN16445_c3_g1_i4	Early_instar	Late_instar	3.11389074891371	3.22733900781693	4.34842325286705e-07	1.20588978593135e-05	2.942	2.583	2.012	0.297	0.261	0.330
TRINITY_DN18542_c0_g2_i3	Early_instar	Late_instar	7.97626615860125	1.34319651916122	4.36731845719419e-07	1.21049530752781e-05	0.403	0.171	0.054	0.000	0.000	0.000
TRINITY_DN18748_c0_g2_i5	Early_instar	Late_instar	9.15612980033176	0.506045405485552	4.3721060084554e-07	1.21118781737902e-05	0.093	0.118	0.257	0.000	0.000	0.000
TRINITY_DN20036_c1_g2_i8	Early_instar	Late_instar	2.06090782281881	6.47542265740859	4.4073524752896e-07	1.21984992309139e-05	49.344	48.823	41.425	9.954	11.680	12.625
TRINITY_DN20355_c2_g1_i1	Early_instar	Late_instar	3.24586035452061	3.9796726417549	4.40798505622682e-07	1.21984992309139e-05	4.439	2.851	1.820	0.189	0.541	0.243
TRINITY_DN13381_c0_g1_i1	Early_instar	Late_instar	-7.54513986439572	0.674069941357799	4.43998740850211e-07	1.22806384609861e-05	0.000	0.000	0.000	0.955	0.743	0.398
TRINITY_DN18587_c1_g1_i6	Early_instar	Late_instar	-7.6596142204809	1.09325444302569	4.46772659824294e-07	1.23509064663652e-05	0.000	0.011	0.000	0.495	0.290	0.204
TRINITY_DN22547_c1_g3_i14	Early_instar	Late_instar	-6.71291174223787	3.59557336291616	4.48704656707234e-07	1.239783853561e-05	0.052	0.000	0.000	3.414	0.212	3.516
TRINITY_DN21130_c4_g1_i4	Early_instar	Late_instar	9.01084494288432	0.367185135968137	4.49325194449186e-07	1.24085045348097e-05	0.330	0.332	0.321	0.000	0.000	0.000
TRINITY_DN14229_c5_g3_i1	Early_instar	Late_instar	3.76897874038706	2.84002974982911	4.55191185434048e-07	1.25639415773012e-05	3.995	4.276	2.569	0.225	0.434	0.126
TRINITY_DN17342_c2_g2_i5	Early_instar	Late_instar	-9.00914128546665	0.381943708786893	4.61151344711161e-07	1.27218143646282e-05	0.000	0.000	0.000	0.919	0.821	0.651
TRINITY_DN21615_c1_g2_i1	Early_instar	Late_instar	3.18606644163725	3.18388490600597	4.66006861989838e-07	1.28490646595135e-05	1.043	1.361	0.771	0.108	0.125	0.117
TRINITY_DN20106_c0_g2_i6	Early_instar	Late_instar	-4.77341777574712	1.97072785429935	4.67132166162266e-07	1.28733839458218e-05	0.072	0.032	0.011	1.243	1.361	0.758
TRINITY_DN14958_c2_g1_i12	Early_instar	Late_instar	-6.52666322408167	0.829498630863537	4.68846777489772e-07	1.29139097816444e-05	0.010	0.000	0.000	0.766	0.473	0.660
TRINITY_DN18440_c3_g3_i4	Early_instar	Late_instar	-11.7547416712942	3.04477847088371	4.69642119793345e-07	1.29290862864233e-05	0.000	0.000	0.000	0.000	10.107	19.870
TRINITY_DN16508_c0_g1_i5	Early_instar	Late_instar	5.29329715238795	2.32303330369719	4.74913951963001e-07	1.30674191504245e-05	0.785	0.857	0.321	0.036	0.010	0.000
TRINITY_DN19626_c3_g1_i1	Early_instar	Late_instar	2.62276417348041	4.31951015958182	4.7583375572414e-07	1.30841296861291e-05	2.096	1.768	1.681	0.189	0.319	0.418
TRINITY_DN20596_c0_g2_i2	Early_instar	Late_instar	2.75046104968888	3.80305256338694	4.76015830923015e-07	1.30841296861291e-05	130.595	98.653	91.575	18.917	17.598	11.469
TRINITY_DN16258_c0_g3_i1	Early_instar	Late_instar	3.59979061414016	3.26230581145786	4.7736841688273e-07	1.31144951578915e-05	3.283	2.679	2.730	0.126	0.434	0.165
TRINITY_DN19767_c0_g1_i4	Early_instar	Late_instar	9.03692328676198	0.385107524597683	4.78390954860949e-07	1.31357665820459e-05	0.496	0.857	0.557	0.000	0.000	0.000
TRINITY_DN16997_c0_g1_i1	Early_instar	Late_instar	-6.75664521152574	0.910184605861598	4.79068326548862e-07	1.31475432024654e-05	0.000	0.000	0.011	0.946	0.550	0.476
TRINITY_DN22393_c0_g1_i6	Early_instar	Late_instar	4.82400456400448	1.97666234959681	4.79714728319601e-07	1.31584581155245e-05	0.846	1.307	0.375	0.036	0.019	0.039
TRINITY_DN17499_c4_g4_i1	Early_instar	Late_instar	-4.47273113357106	2.11101339178057	4.80110885927777e-07	1.31625011379329e-05	0.289	0.054	0.171	4.855	4.778	3.069
TRINITY_DN22341_c1_g2_i22	Early_instar	Late_instar	-4.24557553391559	3.35221694600913	4.83118012289275e-07	1.32380840322372e-05	0.072	0.279	0.021	2.892	2.046	2.010
TRINITY_DN19875_c0_g1_i3	Early_instar	Late_instar	-5.18296640726911	2.00696481325244	4.83982502071259e-07	1.32549079449247e-05	0.041	0.000	0.021	0.604	1.322	0.583
TRINITY_DN20587_c1_g3_i8	Early_instar	Late_instar	4.5524935586391	1.99143703398755	4.85233734430859e-07	1.32823007533397e-05	0.578	0.611	0.257	0.027	0.019	0.029
TRINITY_DN12118_c0_g1_i1	Early_instar	Late_instar	4.53220473563247	1.83054431288125	4.85755781642683e-07	1.32897155730494e-05	3.954	3.815	2.366	0.189	0.164	0.068
TRINITY_DN17412_c0_g2_i3	Early_instar	Late_instar	-9.32793313266292	0.683779238400567	4.94056212168474e-07	1.35098203091774e-05	0.000	0.000	0.000	0.207	0.859	0.223
TRINITY_DN16199_c4_g2_i10	Early_instar	Late_instar	-8.99598747590282	0.365737926064927	4.94373549946674e-07	1.35106493025734e-05	0.000	0.000	0.000	0.387	0.434	0.486
TRINITY_DN18074_c3_g1_i10	Early_instar	Late_instar	2.918125894724	4.96789477264499	4.94597212335286e-07	1.35106493025734e-05	125.568	79.300	67.083	5.459	21.257	9.838
TRINITY_DN14273_c0_g1_i2	Early_instar	Late_instar	3.24127041683144	3.0772178013568	4.96032173394927e-07	1.35428557062293e-05	2.767	3.301	2.922	0.261	0.396	0.311
TRINITY_DN21766_c0_g1_i9	Early_instar	Late_instar	9.04873240961748	0.41102309988322	4.96762054296546e-07	1.35557884563893e-05	0.206	0.107	0.161	0.000	0.000	0.000
TRINITY_DN17376_c2_g1_i1	Early_instar	Late_instar	-6.43118567266489	1.11731492046982	4.97230814521077e-07	1.3561586009247e-05	0.000	0.000	0.021	0.586	0.898	0.573
TRINITY_DN22407_c2_g2_i7	Early_instar	Late_instar	-6.97315024214306	1.55001377309829	4.98101461961051e-07	1.35783331042159e-05	0.041	0.000	0.000	4.342	0.348	3.516
TRINITY_DN22320_c3_g10_i1	Early_instar	Late_instar	-4.85518893744231	1.55509373961435	5.0051057648096e-07	1.36369802382907e-05	0.310	0.139	0.289	9.909	5.686	8.148
TRINITY_DN22161_c1_g1_i10	Early_instar	Late_instar	4.79272982639982	1.49343001159407	5.11385981220562e-07	1.39261219960589e-05	0.609	0.611	0.578	0.027	0.029	0.010
TRINITY_DN18841_c1_g1_i11	Early_instar	Late_instar	-2.62464844381082	5.60749773832808	5.16405924828608e-07	1.40555917152939e-05	1.941	1.843	2.045	18.097	4.942	14.461
TRINITY_DN19281_c0_g1_i6	Early_instar	Late_instar	9.00755839427229	0.363946943086253	5.17642790333671e-07	1.40820130190927e-05	0.227	0.214	0.150	0.000	0.000	0.000
TRINITY_DN20693_c1_g3_i4	Early_instar	Late_instar	-9.09596906812853	0.46088899706472	5.19205694541668e-07	1.41172722043108e-05	0.000	0.000	0.000	0.189	0.068	0.155
TRINITY_DN21258_c1_g1_i4	Early_instar	Late_instar	-10.1868458901748	1.49829449726205	5.1963389733589e-07	1.4121658333763e-05	0.000	0.000	0.000	0.405	0.029	1.447
TRINITY_DN22244_c0_g1_i5	Early_instar	Late_instar	-3.41251726160636	3.06540243458173	5.21949128437945e-07	1.41749036604813e-05	0.072	0.150	0.075	1.153	0.830	1.136
TRINITY_DN19456_c1_g2_i2	Early_instar	Late_instar	3.21118680623416	3.10321778369764	5.22128954382333e-07	1.41749036604813e-05	0.888	0.729	0.674	0.081	0.097	0.068
TRINITY_DN18916_c4_g1_i12	Early_instar	Late_instar	-9.22896977606979	0.591108796952884	5.35067765471778e-07	1.45117306790437e-05	0.000	0.000	0.000	0.315	0.888	0.223
TRINITY_DN14802_c0_g1_i3	Early_instar	Late_instar	4.84595213645436	2.09186427448332	5.35084414779524e-07	1.45117306790437e-05	0.960	0.718	0.674	0.009	0.048	0.029
TRINITY_DN15139_c0_g1_i1	Early_instar	Late_instar	4.42843816571028	1.91772286115236	5.37758910043964e-07	1.45767927501261e-05	1.600	1.457	1.531	0.072	0.048	0.107
TRINITY_DN22527_c2_g1_i3	Early_instar	Late_instar	-11.6453742262477	2.94014127010295	5.3960343040563e-07	1.46193019506517e-05	0.000	0.000	0.000	6.711	0.000	4.040
TRINITY_DN16006_c3_g3_i3	Early_instar	Late_instar	-2.35248526675908	6.41378646578122	5.4050936601324e-07	1.46363518804977e-05	4.398	5.712	9.537	25.943	37.020	40.498
TRINITY_DN18201_c1_g2_i5	Early_instar	Late_instar	-6.40175179091036	4.78360944246171	5.41260071605881e-07	1.46491830735603e-05	0.052	0.000	0.075	8.972	0.145	3.244
TRINITY_DN22161_c1_g1_i8	Early_instar	Late_instar	4.59438826110809	1.74485024065527	5.43720053367642e-07	1.4708238989667e-05	0.857	1.361	0.995	0.036	0.058	0.039
TRINITY_DN22723_c1_g1_i23	Early_instar	Late_instar	6.42914345591779	4.83638033270725	5.46956722251804e-07	1.47882340765393e-05	5.657	7.887	4.560	0.000	0.203	0.000
TRINITY_DN21492_c1_g1_i7	Early_instar	Late_instar	2.56868866038892	4.89104413048759	5.4962995771436e-07	1.48529215130655e-05	19.521	40.454	29.469	5.090	6.892	3.331
TRINITY_DN22265_c0_g3_i9	Early_instar	Late_instar	-9.27668876400605	0.637229196581287	5.52248081268546e-07	1.4916054352262e-05	0.000	0.000	0.000	0.144	0.376	0.078
TRINITY_DN12881_c0_g1_i1	Early_instar	Late_instar	-2.72335059173809	7.98752229352261	5.52772807059177e-07	1.49226095750588e-05	34.200	30.723	26.846	66.003	260.156	290.388
TRINITY_DN21209_c3_g3_i1	Early_instar	Late_instar	-2.4714253742267	4.41265207843331	5.5444172029715e-07	1.49600307518423e-05	0.981	1.114	0.642	6.441	4.083	4.963
TRINITY_DN16594_c1_g3_i6	Early_instar	Late_instar	6.95637325884824	1.21059395782256	5.55954109765579e-07	1.49931925871133e-05	0.403	1.072	0.460	0.000	0.000	0.019
TRINITY_DN20423_c0_g1_i1	Early_instar	Late_instar	5.95418277901044	2.54495729466997	5.56630984844671e-07	1.50037996281718e-05	0.609	0.857	0.353	0.000	0.029	0.000
TRINITY_DN18955_c2_g2_i2	Early_instar	Late_instar	9.37796613296772	0.698745129721148	5.58646715794118e-07	1.50504658992354e-05	0.237	0.804	0.128	0.000	0.000	0.000
TRINITY_DN19804_c0_g2_i7	Early_instar	Late_instar	11.0819957478038	2.3859056701808	5.60255025689339e-07	1.50848773421578e-05	0.681	0.000	1.038	0.000	0.000	0.000
TRINITY_DN21297_c2_g4_i3	Early_instar	Late_instar	-7.29270191188407	0.616604592151532	5.6049419516711e-07	1.50848773421578e-05	0.000	0.000	0.011	0.640	0.473	0.320
TRINITY_DN17637_c1_g1_i1	Early_instar	Late_instar	-10.5485204878579	1.86205225096624	5.65536197989357e-07	1.52128374722994e-05	0.000	0.000	0.000	1.432	98.975	10.887
TRINITY_DN20638_c5_g3_i5	Early_instar	Late_instar	-2.76753953116261	3.9288138107557	5.66480731594575e-07	1.52305022714086e-05	1.259	1.886	0.846	10.449	9.103	7.789
TRINITY_DN20364_c3_g1_i6	Early_instar	Late_instar	-5.75016787866446	1.57121205124198	5.71132863259037e-07	1.53477816458924e-05	0.000	0.086	0.064	2.306	1.516	2.884
TRINITY_DN21424_c1_g1_i6	Early_instar	Late_instar	-4.91998366688254	2.25935178178512	5.72956121586992e-07	1.53889615763507e-05	0.062	0.000	0.032	1.252	1.371	0.612
TRINITY_DN20498_c5_g1_i16	Early_instar	Late_instar	2.41487514982906	6.33825005971238	5.75439708362859e-07	1.54478264073544e-05	29.967	21.765	13.038	3.991	2.732	5.798
TRINITY_DN15318_c0_g1_i3	Early_instar	Late_instar	9.09500659210689	0.438675183312718	5.8020114477103e-07	1.55677499858645e-05	0.341	0.547	0.171	0.000	0.000	0.000
TRINITY_DN21417_c1_g2_i3	Early_instar	Late_instar	4.95613471785652	1.66923007710997	5.83182262579097e-07	1.56398073378536e-05	4.934	3.236	3.928	0.063	0.116	0.233
TRINITY_DN15391_c3_g1_i3	Early_instar	Late_instar	6.12589043973515	1.34534483292706	5.89248408182479e-07	1.57944841812317e-05	0.330	0.525	0.235	0.009	0.000	0.000
TRINITY_DN12666_c0_g1_i3	Early_instar	Late_instar	-9.36875105795699	0.726399204571367	5.91348941469354e-07	1.58427621220387e-05	0.000	0.000	0.000	1.153	2.307	0.301
TRINITY_DN18749_c0_g1_i23	Early_instar	Late_instar	4.93156039553309	2.43378457655251	6.00816184310814e-07	1.60821035126227e-05	0.568	0.289	0.482	0.018	0.029	0.000
TRINITY_DN18159_c0_g2_i19	Early_instar	Late_instar	6.57694934185843	0.963361447147569	6.00890509609446e-07	1.60821035126227e-05	0.237	0.096	0.118	0.000	0.000	0.000
TRINITY_DN13857_c0_g1_i2	Early_instar	Late_instar	-7.31463980950384	0.639055965842531	6.07022596379594e-07	1.6238007896682e-05	0.000	0.000	0.011	1.135	0.956	0.476
TRINITY_DN13062_c0_g1_i1	Early_instar	Late_instar	-8.99380527966065	0.365592444198333	6.10579354210188e-07	1.63147883525218e-05	0.000	0.000	0.000	2.054	1.100	1.680
TRINITY_DN16871_c4_g3_i1	Early_instar	Late_instar	-6.35390605830344	1.7270871925046	6.1066107277064e-07	1.63147883525218e-05	0.041	0.043	0.021	4.522	0.425	4.283
TRINITY_DN17479_c0_g2_i1	Early_instar	Late_instar	-4.7511419356953	3.53795936376129	6.10817881129908e-07	1.63147883525218e-05	0.093	0.000	0.118	2.531	2.761	0.884
TRINITY_DN18959_c0_g2_i4	Early_instar	Late_instar	-3.14973068627792	3.30566659545276	6.14683840178482e-07	1.64097635476911e-05	0.423	0.654	0.503	3.928	6.275	3.865
TRINITY_DN21184_c1_g1_i19	Early_instar	Late_instar	-6.41155555805209	1.10114452363369	6.18262495912753e-07	1.64907547686466e-05	0.000	0.000	0.096	3.558	3.610	2.001
TRINITY_DN13888_c0_g1_i3	Early_instar	Late_instar	6.31477870126101	1.04335906713158	6.18340971065067e-07	1.64907547686466e-05	0.599	0.729	0.417	0.018	0.000	0.000
TRINITY_DN17246_c0_g2_i1	Early_instar	Late_instar	-6.61124575562729	1.64777519252303	6.21427756379826e-07	1.65647281841659e-05	0.000	0.096	0.000	1.856	2.317	1.933
TRINITY_DN17622_c5_g3_i4	Early_instar	Late_instar	4.72043805093114	1.98725935624181	6.22814194910454e-07	1.65933256198902e-05	1.208	0.396	0.685	0.036	0.010	0.039
TRINITY_DN20791_c3_g1_i3	Early_instar	Late_instar	-10.5830672338822	1.89530689663733	6.24197322143013e-07	1.66149498451382e-05	0.000	0.000	0.000	0.018	2.075	0.350
TRINITY_DN22081_c1_g2_i1	Early_instar	Late_instar	2.32337178216483	4.86454875736705	6.24253860979264e-07	1.66149498451382e-05	3.365	4.147	3.779	0.595	0.936	0.777
TRINITY_DN21898_c0_g1_i3	Early_instar	Late_instar	11.8304603912216	3.1145277283807	6.31721473958059e-07	1.68026731723362e-05	0.723	2.861	0.000	0.000	0.000	0.000
TRINITY_DN15040_c2_g1_i4	Early_instar	Late_instar	-9.64244631399003	5.36048478978641	6.31942085216e-07	1.68026731723362e-05	0.041	0.075	0.021	0.072	118.166	2.564
TRINITY_DN22624_c1_g4_i1	Early_instar	Late_instar	-6.22887644386819	1.21681989115794	6.36539709468224e-07	1.69164184366563e-05	0.403	0.000	0.289	43.753	10.879	11.139
TRINITY_DN20285_c5_g2_i1	Early_instar	Late_instar	-2.7068087828088	5.61597491238952	6.51234044160749e-07	1.72982408356594e-05	2.674	4.469	8.756	38.816	23.525	45.752
TRINITY_DN20285_c4_g1_i7	Early_instar	Late_instar	9.09248237029486	0.451249017836623	6.52172206286035e-07	1.73144685293561e-05	0.320	0.182	0.557	0.000	0.000	0.000
TRINITY_DN12438_c0_g1_i2	Early_instar	Late_instar	-9.55431891483054	0.904534427983782	6.5374463718314e-07	1.73443817819834e-05	0.000	0.000	0.000	1.432	2.240	0.165
TRINITY_DN15197_c1_g1_i10	Early_instar	Late_instar	-4.2821273695987	2.71542727278866	6.53954521754173e-07	1.73443817819834e-05	0.052	0.011	0.086	1.504	0.724	0.971
TRINITY_DN21186_c1_g1_i2	Early_instar	Late_instar	-3.07098561600132	4.34123883656185	6.54527028517245e-07	1.73508688040604e-05	1.332	0.879	3.201	10.999	20.581	15.840
TRINITY_DN17890_c0_g1_i6	Early_instar	Late_instar	9.03697372107178	0.400510841415616	6.55794676639354e-07	1.73757676165956e-05	0.392	0.193	0.193	0.000	0.000	0.000
TRINITY_DN19983_c1_g1_i1	Early_instar	Late_instar	4.78992224603344	3.99857312188116	6.60768056548956e-07	1.74987784825417e-05	4.263	4.147	3.115	0.000	0.270	0.155
TRINITY_DN15076_c4_g1_i13	Early_instar	Late_instar	-8.08685344717286	4.19456879363054	6.61134512756958e-07	1.7499724531764e-05	0.351	0.225	0.278	0.838	252.520	6.186
[truncated: 1,301 more rows]
